# Supplementary material for: Habitat, species richness and hantaviruses of sigmodontine rodents within the Interior Atlantic Forest, Paraguay
Source: PLoS One. 2018 Aug 1;13(8):e0201307. doi: 10.1371/journal.pone.0201307 (PMC6070238; doi:10.1371/journal.pone.0201307)
Supplement: S2 Table — (XLSX) [file pone.0201307.s003.xlsx]

## Sheet: 2014
Year	TK	Code_Leish	Habitat	RNA	Sero status	IFA Titer	Genus	Species	Date	Age	Sex	Month	Day	Trap_Ht	Collect_Point or Line	Collect_Station	Weight	Tax_code	Department	Year	Order	Order #	Family	Family #	Subfamily	Subfam #	Fl_cont.	ID_conf.	Repr. Cond.	Measure RepCond	Locality code	Dept. #	Total Length	Tail Length	Hind Foot Length	Ear Length	Latitude	Longitude	Elevation
2014	121189	N	RV		0	0	Akodon	montensis	2014-08-07	3	1	08	08	1	03	44	49	200904	Canindeyu	2014	Rodentia	20	Cricetidae	09	Sigmodontinae	04	46	07	1		70	7	217	81	23	15	24 08.135'	55 31.992'	151
2014	121190	N	HF	0	0	0	Akodon	montensis	2014-08-08	3	2	08	08	2	01	28	45	200904	Canindeyu	2014	Rodentia	20	Cricetidae	09	Sigmodontinae	04	47	07	3		70	7	193	86	25	16	24 07.832'	55 31.750'	178
2014	121191	Y	RV	0	0	0	Akodon	montensis	2014-08-08	2	1	08	09	1	03	45	24	200904	Canindeyu	2014	Rodentia	20	Cricetidae	09	Sigmodontinae	04	47	07	2		70	7	166	78	24	16	24 08.138'	55 31.927'	149
2014	121192	N	HF	0	0	0	Akodon	montensis	2014-08-08	3	2	08	09	1	04	45	54	200904	Canindeyu	2014	Rodentia	20	Cricetidae	09	Sigmodontinae	04	47	07, 11	5	5,19 x 13	70	7	206	85	25	18	24 07.935'	55 30.161'	191
2014	121193	Y	RV	0	0	0	Akodon	montensis	2014-08-08	3	2	08	09	1	05	03	48	200904	Canindeyu	2014	Rodentia	20	Cricetidae	09	Sigmodontinae	04	46	11	2		70	7	207	81	23	16	24 07.688'	55 32.514'	145
2014	121196	N	HF	0	1	1	Akodon	montensis	2014-08-08	2	2	08	09	1	06	31	19	200904	Canindeyu	2014	Rodentia	20	Cricetidae	09	Sigmodontinae	04	47	07, 11	3		70	7	168	74	24	14	24 07.271'	55 27.912'	212
2014	121198	N	HF	0	0	0	Akodon	montensis	2014-08-09	2	2	08	09	1	02	26	30	200904	Canindeyu	2014	Rodentia	20	Cricetidae	09	Sigmodontinae	04	46	07	3		70	7	188	83	22	17	24 07.605'	55 31.746'	133
2014	121199	Y	LF	0	0	0	Akodon	montensis	2014-08-09	3	1	08	09	1	02	35	28	200904	Canindeyu	2014	Rodentia	20	Cricetidae	09	Sigmodontinae	04	46	07	2		70	7	196	93	24	18	24 07.571'	55 31.744'	120
2014	121200	Y	HF	0	0	0	Akodon	montensis	2014-08-09	3	1	08	09	1	03	07	32	200904	Canindeyu	2014	Rodentia	20	Cricetidae	09	Sigmodontinae	04	46	07	2		70	7	210	93	24	18	24 08.088'	55 31.821'	170
2014	121201	Y	RV	0	0	0	Akodon	montensis	2014-08-09	3	2	08	10	1	05	25	29	200904	Canindeyu	2014	Rodentia	20	Cricetidae	09	Sigmodontinae	04	47	07, 11	3		70	7	194	92	24	18	24 07.665'	55 32.484;	143
2014	121202	Y	HF	0	0	0	Akodon	montensis	2014-08-09	2	1	08	10	1	06	30	20	200904	Canindeyu	2014	Rodentia	20	Cricetidae	09	Sigmodontinae	04	47	07, 11	2		70	7	172	77	24	18	24 07.275'	55 27.915'	208
2014	121203	Y	HF	0	0	0	Akodon	montensis	2014-08-09	2	2	08	10	1	06	34	22	200904	Canindeyu	2014	Rodentia	20	Cricetidae	09	Sigmodontinae	04	47	07, 11	3		70	7	168	74	23	18	24 07.272;	55 27.907'	210
2014	121204	Y	HF	0	0	0	Akodon	montensis	2014-08-09	2	2	08	10	1	06	15	21	200904	Canindeyu	2014	Rodentia	20	Cricetidae	09	Sigmodontinae	04	46	07, 11	3		70	7	185	83	24	18	24 07.313'	55 27.946'	208
2014	121205	Y	HF	0	0	0	Akodon	montensis	2014-08-09	2	1	08	10	1	06	29	21	200904	Canindeyu	2014	Rodentia	20	Cricetidae	09	Sigmodontinae	04	46	07, 11	2		70	7	173	76	24	18	24 07.275'	55 27.916'	209
2014	121206	Y	BF	0	0	0	Akodon	montensis	2014-08-09	2	2	08	10	1	08	47	28	200904	Canindeyu	2014	Rodentia	20	Cricetidae	09	Sigmodontinae	04	47	07	3		70	7	184	77	22	18	24 07.829'	55 31.818'	177
2014	121207	Y	BF	0	0	0	Akodon	montensis	2014-08-09	3	2	08	10	1	07	16	29	200904	Canindeyu	2014	Rodentia	20	Cricetidae	09	Sigmodontinae	04	47	07, 11	4		70	7	188	86	22	18	24 07.881'	55 32.271'	156
2014	121208	N	LF	0	0	0	Akodon	montensis	2014-08-10	3	2	08	10	1	02	33	50	200904	Canindeyu	2014	Rodentia	20	Cricetidae	09	Sigmodontinae	04	47	07	4		70	7	208	82	24	19	24 07.577'	55 31.743'	88
2014	121209	N	HF	0	0	0	Akodon	montensis	2014-08-10	2	1	08	10	1	03	21	24	200904	Canindeyu	2014	Rodentia	20	Cricetidae	09	Sigmodontinae	04	47	07	2		70	7	177	83	25	17	24 08.089'	55 31.861'	162
2014	121210	N	HF	0	0	0	Akodon	montensis	2014-08-10	2	2	08	10	1	03	22	22	200904	Canindeyu	2014	Rodentia	20	Cricetidae	09	Sigmodontinae	04	47	07	3		70	7	176	75	23	17	24 08.089'	55 31.866'	160
2014	121211	N	HF	0	0	0	Akodon	montensis	2014-08-10	3	1	08	10	1	03	23	43	200904	Canindeyu	2014	Rodentia	20	Cricetidae	09	Sigmodontinae	04	47	07, 11	1		70	7	210	89	24	19	24 08.091'	55 31.870'	161
2014	121212	N	HF	0	0	0	Akodon	montensis	2014-08-10	3	2	08	10	1	03	42	44	200904	Canindeyu	2014	Rodentia	20	Cricetidae	09	Sigmodontinae	04	47	07, 11	4		70	7	[145]	[24]	24	19	24 08.129'	55 31.914'	148
2014	121213	N	HF	0	1	2	Akodon	montensis	2014-08-10	2	2	08	10	1	04	11	29	200904	Canindeyu	2014	Rodentia	20	Cricetidae	09	Sigmodontinae	04	47	07, 11	4		70	7	188	83	24	18	24 07.869'	55 30.110'	206
2014	121214	N	HF	0	1	4	Akodon	montensis	2014-08-10	2	1	08	10	1	04	29	44	200904	Canindeyu	2014	Rodentia	20	Cricetidae	09	Sigmodontinae	04	47	07, 11	1		70	7	[165]	[54]	24	19	24 07.920'	55 30.141'	203
2014	121215	Y	HF	0	0	0	Akodon	montensis	2014-08-10	1	2	08	10	1	06	10	14	200904	Canindeyu	2014	Rodentia	20	Cricetidae	09	Sigmodontinae	04	47	07	3		70	7	152	73	23	17	24 07.320'	55 27.963'	223
2014	121216	Y	HF	0	0	0	Akodon	montensis	2014-08-10	3	1	08	10	1	06	14	41	200904	Canindeyu	2014	Rodentia	20	Cricetidae	09	Sigmodontinae	04	47	07	2		70	7	196	84	24	18	24 07.314'	55 27.947'	221
2014	121218	Y	HF	0	0	0	Akodon	montensis	2014-08-10	3	1	08	11	1	06	35	32	200904	Canindeyu	2014	Rodentia	20	Cricetidae	09	Sigmodontinae	04	46	07, 11	2		70	7	204	83	23	18	24 07.274'	55 27.905'	222
2014	121219	N	HF	0	0	0	Akodon	montensis	2014-08-10	3	2	08	11	1	06	35	32	200904	Canindeyu	2014	Rodentia	20	Cricetidae	09	Sigmodontinae	04	46	07	6		70	7	205	91	25	19	24 07.274'	55 27.905'	222
2014	121220	N	HF	0	0	0	Akodon	montensis	2014-08-10	1	2	08	11	1	06	50	13	200904	Canindeyu	2014	Rodentia	20	Cricetidae	09	Sigmodontinae	04	47	07	3		70	7	150	65	22	16	24 07.239'	55 27.871'	222
2014	121221	Y	BF	0	0	0	Akodon	montensis	2014-08-10	1	2	08	11	1	08	16	11	200904	Canindeyu	2014	Rodentia	20	Cricetidae	09	Sigmodontinae	04	47	07	3		70	7	142	61	22	16	24 07.892'	55 31.787'	204
2014	121222	N	BU	0	0	0	Akodon	montensis	2014-08-10	3	1	08	11	1	09	26	36	200904	Canindeyu	2014	Rodentia	20	Cricetidae	09	Sigmodontinae	04	46	07	2		70	7	213	88	24	18	24 07.683'	55 30.892'	168
2014	121223	Y	BU	0	0	0	Akodon	montensis	2014-08-10	3	2	08	11	1	09	27	40	200904	Canindeyu	2014	Rodentia	20	Cricetidae	09	Sigmodontinae	04	46	07	5	3,13 x 9	70	7	196	85	22	18	24 07.686'	55 30.886'	168
2014	121224	N	BU	0	0	0	Akodon	montensis	2014-08-10	3	1	08	11	1	09	32	48	200904	Canindeyu	2014	Rodentia	20	Cricetidae	09	Sigmodontinae	04	47	07	1		70	7	213	101	25	20	24 07.693'	55 30.881'	168
2014	121225	N	HF	0	1	3	Akodon	montensis	2014-08-11	3	1	08	11	1	10	22	47	200904	Canindeyu	2014	Rodentia	20	Cricetidae	09	Sigmodontinae	04	47	07, 11	2	T= 13 x 7	70	7	220	97	26	20	24 07.436'	55 30.295'	179
2014	121227	N	HF	0	0	0	Akodon	montensis	2014-08-11	1	1	08	11	1	06	23	9	200904	Canindeyu	2014	Rodentia	20	Cricetidae	09	Sigmodontinae	04	46	07, 11	2		70	7	137	63	21	15	24 07.292'	55 27.933'	213
2014	121228	N	BF	0	0	0	Akodon	montensis	2014-08-11	3	1	08	11	1	07	13	49	200904	Canindeyu	2014	Rodentia	20	Cricetidae	09	Sigmodontinae	04	46	07, 11	1		70	7	196	83	22	20	24 07.886'	55 32.281'	153
2014	121230	Y	HF	0	1	4	Akodon	montensis	2014-08-11	3	1	08	13	1	07	49	60	200904	Canindeyu	2014	Rodentia	20	Cricetidae	09	Sigmodontinae	04	46	07, 11	1		70	7	[203]	[72]	25	20	24 07.822'	55 32.202'	157
2014	121231	Y	RV	0	0	0	Akodon	montensis	2014-08-11	3	2	08	13	1	09	09	35	200904	Canindeyu	2014	Rodentia	20	Cricetidae	09	Sigmodontinae	04	47	07	5	4	70	7	197	91	25	18	24 07.649'	55 30.910'	172
2014	121232	N	RV	0	0	0	Akodon	montensis	2014-08-11	1	1	08	13	1	09	19	13	200904	Canindeyu	2014	Rodentia	20	Cricetidae	09	Sigmodontinae	04	46	07	2		70	7	149	71	22	15	24 07.670'	55 30.896'	168
2014	121233	Y	RV	99	0	0	Akodon	montensis	2014-08-11	3	1	08	13	1	09	20	35	200904	Canindeyu	2014	Rodentia	20	Cricetidae	09	Sigmodontinae	04	46	07	2		70	7	188	86	24	18	24 07.671'	55 30.897'	167
2014	121234	N	BU	0	0	0	Akodon	montensis	2014-08-11	2	2	08	13	1	09	40	18	200904	Canindeyu	2014	Rodentia	20	Cricetidae	09	Sigmodontinae	04	47	07, 11	3		70	7	154	69	24	16	24 07.703'	55 30.864'	166
2014	121235	N	BU	0	0	0	Akodon	montensis	2014-08-11	3	2	08	13	1	09	41	31	200904	Canindeyu	2014	Rodentia	20	Cricetidae	09	Sigmodontinae	04	47	07, 11	3		70	7	[164]	[58]	23	16	24 07.703'	55 30.860'	166
2014	121236	N	HF	0	0	0	Akodon	montensis	2014-08-13	2	1	08	13	1	10	24	16	200904	Canindeyu	2014	Rodentia	20	Cricetidae	09	Sigmodontinae	04	63	11	2		70	7	153	67	23	15	24 07.435'	55 30.285'	186
2014	121237	N	HF	0	0	0	Akodon	montensis	2014-08-13	3	1	08	13	1	10	28	30	200904	Canindeyu	2014	Rodentia	20	Cricetidae	09	Sigmodontinae	04	65	07, 11	2	T= 12 x 7	70	7	198	92	25	19	24 07.436'	55 30.271'	186
2014	121238	N	HF	99	0	0	Akodon	montensis	2014-08-13	3	2	08	13	1	10	26	56	200904	Canindeyu	2014	Rodentia	20	Cricetidae	09	Sigmodontinae	04	62	07	5	3, 23 x 17	70	7	219	97	23	19	24 07.435'	55 30.276'	186
2014	121239	N	HF	0	0	0	Akodon	montensis	2014-08-13	3	2	08	13	1	10	37	41	200904	Canindeyu	2014	Rodentia	20	Cricetidae	09	Sigmodontinae	04	63	07	4		70	7	195	85	22	18	24 07.422'	55 30.249'	185
2014	121240	N	BU	0	0	0	Akodon	montensis	2014-08-13	2	2	08	13	1	10	42	31	200904	Canindeyu	2014	Rodentia	20	Cricetidae	09	Sigmodontinae	04	63	07	4		70	7	199	87	23	18	24 07.406'	55 30.242'	184
2014	121241	Y	RV	0	0	0	Akodon	montensis	2014-08-13	3	1	08	13	1	11	01	27	200904	Canindeyu	2014	Rodentia	20	Cricetidae	09	Sigmodontinae	04	63	07	2	T= 10 x 5	70	7	184	85	25	18	24 07.884'	55 26.049'	217
2014	121242	N	MG	0	0	0	Akodon	montensis	2014-08-13	3	1	08	13	1	11	14	29	200904	Canindeyu	2014	Rodentia	20	Cricetidae	09	Sigmodontinae	04	63	07	2	T= 3 x 5	70	7	201	88	24	18	24 07.891'	55 25.993'	198
2014	121243	Y	MG	0	0	0	Akodon	montensis	2014-08-13	2	1	08	13	1	11	15	23	200904	Canindeyu	2014	Rodentia	20	Cricetidae	09	Sigmodontinae	04	65	07	2	T= 7 x 4	70	7	180	84	23	17	24 07.890'	55 25.993'	218
2014	121244	Y	MG	0	0	0	Akodon	montensis	2014-08-13	3	2	08	13	1	11	20	45	200904	Canindeyu	2014	Rodentia	20	Cricetidae	09	Sigmodontinae	04	49	07	5	3, 30 x 15	70	7	220	99	26	20	24 07.889'	55 25 969'	200
2014	121247	N	BU	0	0	0	Akodon	montensis	2014-08-13	3	2	08	13	1	11	39	42	200904	Canindeyu	2014	Rodentia	20	Cricetidae	09	Sigmodontinae	04	62	07	5	5, 15 x 10	70	7	206	88	23	17	24 07.863'	55 25.894'	195
2014	121248	Y	HF	0	0	0	Akodon	montensis	2014-08-13	3	2	08	13	1	03	08	41	200904	Canindeyu	2014	Rodentia	20	Cricetidae	09	Sigmodontinae	04	63	07	4		70	7	202	87	22	18	24 08.824'	55 31.824'	168
2014	121250	N	HF	99	0	0	Akodon	montensis	2014-08-13	2	2	08	13	1	03	33	25	200904	Canindeyu	2014	Rodentia	20	Cricetidae	09	Sigmodontinae	04	63		3		70	7	173	74	23	17	24 08.106'	55 31.899'	160
2014	121821	N	RV	0	0	0	Akodon	montensis	2014-08-13	3	2	08	13	1	03	48	34	200904	Canindeyu	2014	Rodentia	20	Cricetidae	09	Sigmodontinae	04	62	07	4		70	7	193	86	24	13	24 08.138'	55 31.948'	160 m
2014	121822	N	HF	0	0	0	Akodon	montensis	2014-08-13	3	2	08	13	1	10	22	34	200904	Canindeyu	2014	Rodentia	20	Cricetidae	09	Sigmodontinae	04	64	07, 11	4		70	7	208	95	23	18	24 07.438'	55 30.290'	185 m
2014	121823	Y	HF	0	0	0	Akodon	montensis	2014-08-13	3	2	08	13	1	10	45	24	200904	Canindeyu	2014	Rodentia	20	Cricetidae	09	Sigmodontinae	04	64	07	4		70	7	162	69	22	17	24 07.394'	55 30.244'
2014	121825	Y	RV	0	0	0	Akodon	montensis	2014-08-13	2	1	08	13	2	05	32	26	200904	Canindeyu	2014	Rodentia	20	Cricetidae	09	Sigmodontinae	04	64	07	2		70	7	183	77	24	19	24 07.661'	55 32.474'	142
2014	121826	N	HF	0	0	0	Akodon	montensis	2014-08-13	1	2	08	13	1	06	04	15	200904	Canindeyu	2014	Rodentia	20	Cricetidae	09	Sigmodontinae	04	61		3		70	7	150	67	22	16	24 07.331'	55 27.974'	209
2014	121827	N	HF	0	0	0	Akodon	montensis	2014-08-13	2	2	08	13	1	06	07	30	200904	Canindeyu	2014	Rodentia	20	Cricetidae	09	Sigmodontinae	04	62		3		70	7	195	89	24	18	24 07.324'	55 27.971'	209
2014	121828	N	HF	0	0	0	Akodon	montensis	2014-08-13	3	1	08	13	1	06	13	38	200904	Canindeyu	2014	Rodentia	20	Cricetidae	09	Sigmodontinae	04	62	07	2	T= 11 x 5	70	7	211	99	25	19	24 07.316'	55 27.954'	208
2014	121829	N	HF	0	0	0	Akodon	montensis	2014-08-13	2	2	08	13	1	06	14	19	200904	Canindeyu	2014	Rodentia	20	Cricetidae	09	Sigmodontinae	04	65	11	3		70	7	174	76	24	17	24 07.314'	55 27.947'	208
2014	121830	N	HF	0	0	0	Akodon	montensis	2014-08-13	3	1	08	13	1	06	18	41	200904	Canindeyu	2014	Rodentia	20	Cricetidae	09	Sigmodontinae	04	64	07, 11	2	T= 11 x 6	70	7	211	93	23	19	24 07.305'	55 27.939'	208
2014	121831	N	HF	0	0	0	Akodon	montensis	2014-08-13	2	2	08	13	1	06	19	21	200904	Canindeyu	2014	Rodentia	20	Cricetidae	09	Sigmodontinae	04	54	07	3		70	7	180	80	24	18	24 07.304'	55 27.937'	208
2014	121832	N	HF	0	0	0	Akodon	montensis	2014-08-13	3	2	08	13	1	06	21	35	200904	Canindeyu	2014	Rodentia	20	Cricetidae	09	Sigmodontinae	04	57	07, 11	3		70	7	205	94	23	16	24 07.295'	55 27.934'	208
2014	121833	N	HF	0	1	4	Akodon	montensis	2014-08-13	3	1	08	13	1	06	22	40	200904	Canindeyu	2014	Rodentia	20	Cricetidae	09	Sigmodontinae	04	49	07, 11	2	T= 12 x 7	70	7	206	97	25	18	24 07.292'	55 27.935'	209
2014	121834	N	HF	0	0	0	Akodon	montensis	2014-08-13	3	1	08	13	1	06	25	36	200904	Canindeyu	2014	Rodentia	20	Cricetidae	09	Sigmodontinae	04	56	07	2		70	7	216	97	25	19	24 07.287'	55 27.928'	209
2014	121835	N	HF	0	0	0	Akodon	montensis	2014-08-13	1	2	08	13	1	06	28	10	200904	Canindeyu	2014	Rodentia	20	Cricetidae	09	Sigmodontinae	04	56	11	3		70	7	128	73	23	15	24 07.281'	55 27.920'	209
2014	121836	N	HF	0	0	0	Akodon	montensis	2014-08-13	3	2	08	13	1	06	43	27	200904	Canindeyu	2014	Rodentia	20	Cricetidae	09	Sigmodontinae	04	56	07, 11	3		70	7	183	84	23	18	24 07.253'	55 27.878'	209
2014	121837	N	HF	0	0	0	Akodon	montensis	2014-08-13	3	1	08	13	1	06	41	26	200904	Canindeyu	2014	Rodentia	20	Cricetidae	09	Sigmodontinae	04	53	07	2	T= 7 x 4	70	7	194	85	24	17	24 07.256'	55 27.885'	209
2014	121838	N	HF	0	0	0	Akodon	montensis	2014-08-13	2	1	08	13	1	06	45	23	200904	Canindeyu	2014	Rodentia	20	Cricetidae	09	Sigmodontinae	04	56	07, 11	2	T= 5 x 3	70	7	177	84	22	18	24 07.244'	55 27.874'	209
2014	121840	Y	HF	99	0	0	Akodon	montensis	2014-08-13	3	1	08	13	1	06	48	40	200904	Canindeyu	2014	Rodentia	20	Cricetidae	09	Sigmodontinae	04	53	07, 11	1	T= 12 x 6	70	7	210	98	25	18	24 07.241'	55 27.862'	210
2014	121841	N	HF	99	0	0	Akodon	montensis	2014-08-13	3	1	08	13	1	06	50	40	200904	Canindeyu	2014	Rodentia	20	Cricetidae	09	Sigmodontinae	04	61	07	1	T= 11 x 5	70	7	202	95	25	19	24 07.240'	55 27.869'	210
2014	121847	N	HF	0	0	0	Akodon	montensis	2014-08-13	3	1	08	13	1	07	46	24	200904	Canindeyu	2014	Rodentia	20	Cricetidae	09	Sigmodontinae	04	64	07, 11	2	T= 6 x 4	70	7	178	77	23	17	24 07.830'	55 32.202'	160
2014	121848	Y	HF	0	1	3	Akodon	montensis	2014-08-13	1	1	08	13	1	07	49	9	200904	Canindeyu	2014	Rodentia	20	Cricetidae	09	Sigmodontinae	04	51	07, 11	2		70	7	127	53	21	13	24 07.821'	55 32.206'	160
2014	121849	N	HF	0	1	3	Akodon	montensis	2014-08-13	3	2	08	13	1	07	50	36	200904	Canindeyu	2014	Rodentia	20	Cricetidae	09	Sigmodontinae	04	62	07, 11	5	4 emb, 12 x 9	70	7	192	83	23	19	24 07.819'	55 32.204'	161
2014	121850	Y	RV	99	0	0	Akodon	montensis	2014-08-13	1	2	08	13	1	09	02	9	200904	Canindeyu	2014	Rodentia	20	Cricetidae	09	Sigmodontinae	04	65		3		70	7	128	61	21	14	24 07.634'	55 30.912'	180
2014	121852	Y	BU	0	0	0	Akodon	montensis	2014-08-13	1	1	08	13	1	09	26	13	200904	Canindeyu	2014	Rodentia	20	Cricetidae	09	Sigmodontinae	04	75		2		70	7	150	71	22	16	24 07.681'	55 30.889'	169
2014	121855	N	BU	0	0	0	Akodon	montensis	2014-08-13	2	1	08	13	2	09	40	21	200904	Canindeyu	2014	Rodentia	20	Cricetidae	09	Sigmodontinae	04	61	11	2		70	7	174	82	23	18	24 07.703'	55 30.866'	170
2014	121857	N	BU	1	0	0	Akodon	montensis	2014-08-13	3	1	08	13	2	09	50	36	200904	Canindeyu	2014	Rodentia	20	Cricetidae	09	Sigmodontinae	04	60	07, 11	2	T= 9 x 5	70	7	196	86	25	19	24 07.718'	55 30.853'	171
2014	121858	N	BF	0	0	0	Akodon	montensis	2014-08-13	3	2	08	13	1	08	01	51	200904	Canindeyu	2014	Rodentia	20	Cricetidae	09	Sigmodontinae	04	65	07	5	3R, 2L, 20 x 15	70	7	213	89	24	18	24 07.926'	55 31.794'	104
2014	121859	Y	LiF	0	0	0	Akodon	montensis	2014-08-13	3	1	08	13	1	08	17	37	200904	Canindeyu	2014	Rodentia	20	Cricetidae	09	Sigmodontinae	04	65	07	1	T= 11 x 7	70	7	191	89	22	19	24 07.887'	55 31.787'	179
2014	121860	N	BF	0	0	0	Akodon	montensis	2014-08-13	3	1	08	13	1	08	15	30	200904	Canindeyu	2014	Rodentia	20	Cricetidae	09	Sigmodontinae	04	62	07	1	T= 7 x 3	70	7	192	82	24	18	24 07.893'	55 31.787'	178
2014	121861	N	HF	1	1	4	Akodon	montensis	2014-08-14	3	1	08	14	1	10	16	52	200904	Canindeyu	2014	Rodentia	20	Cricetidae	09	Sigmodontinae	04	58	07, 11	1	T= 11 x 7	70	7	216	86	24	19	24 07.430'	55 30.312'	179
2014	121862	N	HF	0	0	0	Akodon	montensis	2014-08-14	2	1	08	14	1	10	23	25	200904	Canindeyu	2014	Rodentia	20	Cricetidae	09	Sigmodontinae	04	56	07, 11	1		70	7	176	74	23	17	24 07.438'	55 30.287'	180
2014	121863	N	HF	0	0	0	Akodon	montensis	2014-08-14	3	1	08	14	1	10	25	38	200904	Canindeyu	2014	Rodentia	20	Cricetidae	09	Sigmodontinae	04	56	07, 11	2	T= 8 x 5	70	7	210	95	25	17	24 07.437'	55 30.279'	181
2014	121864	Y	HF	0	0	0	Akodon	montensis	2014-08-14	3	1	08	14	1	10	44	33	200904	Canindeyu	2014	Rodentia	20	Cricetidae	09	Sigmodontinae	04	56	07	2	T= 12 x 6	70	7	182	74	23	18	24 07.396'	55 30.236'	178
2014	121865	N	MG	0	0	0	Akodon	montensis	2014-08-14	2	1	08	14	1	11	24	26	200904	Canindeyu	2014	Rodentia	20	Cricetidae	09	Sigmodontinae	04	56	07, 11	2	T= 8 x 4	70	7	180	80	23	18	24 07.890'	55 25.955'	218
2014	121866	N	RV	0	0	0	Akodon	montensis	2014-08-14	3	2	08	14	1	11	28	41	200904	Canindeyu	2014	Rodentia	20	Cricetidae	09	Sigmodontinae	04	56	07	5	3L, 2R, 4 x 4	70	7	210	93	22	18	24 07.879'	55 25.936'	220
2014	121867	N	HF	0	0	0	Akodon	montensis	2014-08-14	1	2	08	14	1	04	27	14	200904	Canindeyu	2014	Rodentia	20	Cricetidae	09	Sigmodontinae	04	56	11	3		70	7	15 1	66	21	15	24 07.913'	55 30.134'	167
2014	121868	N	HF	99	0	0	Akodon	montensis	2014-08-14	3	1	08	14	1	04	33	41	200904	Canindeyu	2014	Rodentia	20	Cricetidae	09	Sigmodontinae	04	56	07, 11	1	T= 12 x 6	70	7	207	98	23	18	24 07.920'	55 30.147'	168
2014	121870	N	RV	0	0	0	Akodon	montensis	2014-08-14	3	1	08	14	1	05	49	28	200904	Canindeyu	2014	Rodentia	20	Cricetidae	09	Sigmodontinae	04	50	07	2	T= 9 x 5	70	7	175	73	18	15	24 07.636'	55 32.463'	129
2014	121871	Y	RV	0	0	0	Akodon	montensis	2014-08-14	1	2	08	14	1	05	50	17	200904	Canindeyu	2014	Rodentia	20	Cricetidae	09	Sigmodontinae	04	56	07	4		70	7	142	60	22	16	24 07.634'	55 32.465'	129
2014	121872	Y	HF	0	0	0	Akodon	montensis	2014-08-14	3	2	08	14	1	06	03	32	200904	Canindeyu	2014	Rodentia	20	Cricetidae	09	Sigmodontinae	04	53	07	4		70	7	205	91	24	19	24 07.335'	55 27.973'	223
2014	121923	N	HF	0	0	0	Akodon	montensis	2014-08-14	3	1	08	14	1	06	03	36	200904	Canindeyu	2014	Rodentia	20	Cricetidae	09	Sigmodontinae	04	64	07	1	T= 11 x 6	70	7	207	90	23	18	24 07.335'	55 27.973'	223
2014	121924	Y	HF	0	0	0	Akodon	montensis	2014-08-14	2	2	08	14	1	06	05	18	200904	Canindeyu	2014	Rodentia	20	Cricetidae	09	Sigmodontinae	04	64		3		70	7	161	74	22	17	24 07.330'	55 27.971'	225
2014	121925	N	HF	0	0	0	Akodon	montensis	2014-08-14	3	2	08	14	1	06	31	25	200904	Canindeyu	2014	Rodentia	20	Cricetidae	09	Sigmodontinae	04	65	07, 11	3		70	7	181	84	22	18	24 07.272'	55 27.912	221
2014	121926	Y	HF	0	0	0	Akodon	montensis	2014-08-14	3	1	08	14	1	06	34		200904	Canindeyu	2014	Rodentia	20	Cricetidae	09	Sigmodontinae	04	65	07, 11	1	T= 11 x 6	70	7	198	93	23	18	24 07.275'	55 27.907'	223
2014	121927	Y	BF	0	0	0	Akodon	montensis	2014-08-14	3	2	08	14	1	07	04	23	200904	Canindeyu	2014	Rodentia	20	Cricetidae	09	Sigmodontinae	04	61	07	4		70	7	174	79	23	18	24 07.906'	55 32.291	146
2014	121928	N	HF	0	0	0	Akodon	montensis	2014-08-14	3	2	08	14	1	07	48	33	200904	Canindeyu	2014	Rodentia	20	Cricetidae	09	Sigmodontinae	04	64	07	5	1L, 2R, 15 x 8	70	7	190	79	22	18	24 07.826'	55 32.202'	150
2014	121929	N	RV	0	0	0	Akodon	montensis	2014-08-14	3	1	08	14	1	09	01	32	200904	Canindeyu	2014	Rodentia	20	Cricetidae	09	Sigmodontinae	04	64	07	1	T= 11 x 6	70	7	205	91	24	19	24 07.631'	55 30.912'	173
2014	121931	Y	RV	0	0	0	Akodon	montensis	2014-08-14	3	2	08	14	1	09	10	24	200904	Canindeyu	2014	Rodentia	20	Cricetidae	09	Sigmodontinae	04	64	07	4		70	7	184	83	22	18	24 07.649'	55 30.911'	172
2014	121932	Y	RV	0	0	0	Akodon	montensis	2014-08-14	2	2	08	14	1	09	17	20	200904	Canindeyu	2014	Rodentia	20	Cricetidae	09	Sigmodontinae	04	64		4		70	7	163	71	22	17	24 07.667'	55 30.902'	167
2014	121933	Y	BU	0	0	0	Akodon	montensis	2014-08-14	3	2	08	14	1	09	32	35	200904	Canindeyu	2014	Rodentia	20	Cricetidae	09	Sigmodontinae	04	61	07	5	3L, 2R, 6 x 4	70	7	206	96	24	19	24 07.690	55 30.879'	163
2014	121934	N	BU	0	0	0	Akodon	montensis	2014-08-14	3	2	08	14	1	09	37	43	200904	Canindeyu	2014	Rodentia	20	Cricetidae	09	Sigmodontinae	04	62	07	5	3L, 3R, 12 x 9	70	7	211	93	24	18	24 07.699'	55 30.870'	163
2014	121935	N	HF	0	0	0	Akodon	montensis	2014-08-15	2	1	08	15	1	10	26	15	200904	Canindeyu	2014	Rodentia	20	Cricetidae	09	Sigmodontinae	04	58	07, 11	2		70	7	159	70	23	16	24 07.436'	55 30.277'	174
2014	121938	N	LF	0	0	0	Akodon	montensis	2014-08-15	3	2	08	15	1	12	13	35	200904	Canindeyu	2014	Rodentia	20	Cricetidae	09	Sigmodontinae	04	58	07	5	3L, 1R, 27 x 12	70	7	193	84	24	18	24 08.554'	55 25.487'	209
2014	121939	N	HF	0	0	0	Akodon	montensis	2014-08-15	3	2	08	15	1	13	25	38	200904	Canindeyu	2014	Rodentia	20	Cricetidae	09	Sigmodontinae	04	58	07	3		70	7	212	93	24	19	24 07.920'	55 23.508'	230
2014	121940	N	HF	0	0	0	Akodon	montensis	2014-08-15	3	1	08	15	1	13	28	37	200904	Canindeyu	2014	Rodentia	20	Cricetidae	09	Sigmodontinae	04	58	07	1	T= 11 x 5	70	7	209	92	24	17	24 07.918'	55 23.514'	231
2014	121941	N	HF	0	0	0	Akodon	montensis	2014-08-15	3	2	08	15	1	13	43	26	200904	Canindeyu	2014	Rodentia	20	Cricetidae	09	Sigmodontinae	04	58	07	5	2L, 1R, 14 x 8	70	7	176	80	22	17	24 07.871'	55 23.523'	233
2014	121943	N	HF	0	0	0	Akodon	montensis	2014-08-15	2	1	08	15	1	13	46	18	200904	Canindeyu	2014	Rodentia	20	Cricetidae	09	Sigmodontinae	04	58	07	2	T= 4 x 2	70	7	166	75	23	17	24 07.864'	55 23.521'	233
2014	121944	N	HF	0	0	0	Akodon	montensis	2014-08-15	2	2	08	15	2	06	21	22	200904	Canindeyu	2014	Rodentia	20	Cricetidae	09	Sigmodontinae	04	60	07	4		70	7	177	85	22	18	24 07.297'	55 27.939'	213
2014	121945	N	HF	0	0	0	Akodon	montensis	2014-08-15	1	1	08	15	1	06	28	9	200904	Canindeyu	2014	Rodentia	20	Cricetidae	09	Sigmodontinae	04	60	11	2	T= 4 x 2	70	7	149	71	21	16	24 07.282'	55 27.919'	214
2014	121947	N	HF	0	0	0	Akodon	montensis	2014-08-15	3	2	08	15	1	06	50	35	200904	Canindeyu	2014	Rodentia	20	Cricetidae	09	Sigmodontinae	04	55	07, 11	5	2L, 2R, 11 x 9	70	7	198	88	23	18	24 07.236'	55 27.875'	215
2014	121948	N	HF	0	0	0	Akodon	montensis	2014-08-15	1	1	08	15	1	07	34	14	200904	Canindeyu	2014	Rodentia	20	Cricetidae	09	Sigmodontinae	04	56	07, 11	2	T= 2 x 2	70	7	143	63	21	17	24 07.856'	55 32.226'	149
2014	121949	N	HF	0	0	0	Akodon	montensis	2014-08-15	3	1	08	15	1	07	35	46	200904	Canindeyu	2014	Rodentia	20	Cricetidae	09	Sigmodontinae	04	56	07, 11	1	T= 11 x 7	70	7	211	98	24	18	24 07.855'	55 32.220'	151
2014	121950	Y	HF	0	1	3	Akodon	montensis	2014-08-15	1	2	08	15	1	07	46	10	200904	Canindeyu	2014	Rodentia	20	Cricetidae	09	Sigmodontinae	04	51	07, 11	3		70	7	128	59	20	15	24 07.832'	55 32.200'	151
2014	121953	N	BU	0	0	0	Akodon	montensis	2014-08-15	3	1	08	15	1	09	26	31	200904	Canindeyu	2014	Rodentia	20	Cricetidae	09	Sigmodontinae	04	60	07	2	T= 10 x 3	70	7	197	94	24	19	24 07.680'	55 30.887'	165
2014	121954	Y	BU	0	0	0	Akodon	montensis	2014-08-15	1	1	08	15	1	09	31	14	200904	Canindeyu	2014	Rodentia	20	Cricetidae	09	Sigmodontinae	04	57		2	T= 4 x 2	70	7	148	73	22	16	24 07.688'	55 30.880'	164
2014	121956	Y	HF	0	1	3	Akodon	montensis	2014-08-15	1	1	08	15	1	07	49	10	200904	Canindeyu	2014	Rodentia	20	Cricetidae	09	Sigmodontinae	04			2	T= 3 x 2	70	7	123	57	21	13	24 07.822'	55 32.202'	157
2014	121957	N	HF	0	0	0	Akodon	montensis	2014-08-16	3	1	08	16	1	10	45	26	200904	Canindeyu	2014	Rodentia	20	Cricetidae	09	Sigmodontinae	04	65	11	1		70	7	177	77	24	18	24 07.395'	55 30.244'	169
2014	121960	Y	HF	0	0	0	Akodon	montensis	2014-08-16	3	2	08	16	1	13	02	24	200904	Canindeyu	2014	Rodentia	20	Cricetidae	09	Sigmodontinae	04	61	07	4		70	7	177	84	22	17	24 07.996'	55 23.475'	235
2014	121961	N	HF	0	0	0	Akodon	montensis	2014-08-16	3	1	08	16	1	13	42	48	200904	Canindeyu	2014	Rodentia	20	Cricetidae	09	Sigmodontinae	04	65	07	1	T= 14 x 7	70	7	224	104	23	19	24 07.874'	55 23.525'	239
2014	121963	N	BU	0	0	0	Akodon	montensis	2014-08-16	3	1	08	16	1	14	07	43	200904	Canindeyu	2014	Rodentia	20	Cricetidae	09	Sigmodontinae	04	64	07	1	T= 12 x 7	70	7	217	102	25	20	24 08.054'	55 23.136'	220
2014	121964	N	BU	0	0	0	Akodon	montensis	2014-08-16	3	1	08	16	1	14	10	29	200904	Canindeyu	2014	Rodentia	20	Cricetidae	09	Sigmodontinae	04	64	07, 11	1	T= 9 x 6	70	7	193	89	23	17	24 08.051'	55 23.129'	218
2014	121965	N	BU	0	0	0	Akodon	montensis	2014-08-16	2	2	08	16	1	14	11	25	200904	Canindeyu	2014	Rodentia	20	Cricetidae	09	Sigmodontinae	04	64	07, 11	3		70	7	186	84	24	18	24 08.052'	55 23.126'	218
2014	121966	N	BU	0	0	0	Akodon	montensis	2014-08-16	3	1	08	16	1	14	15	31	200904	Canindeyu	2014	Rodentia	20	Cricetidae	09	Sigmodontinae	04	62	07, 11	2	T= 5 x 4	70	7	203	91	24	18	24 08.054'	55 23.115'	220
2014	121967	N	BU	0	0	0	Akodon	montensis	2014-08-16	3	1	08	16	1	14	18	49	200904	Canindeyu	2014	Rodentia	20	Cricetidae	09	Sigmodontinae	04	64	07, 11	1		70	7	212	90	23	19	24 08.056'	55 23.108'	219
2014	121968	N	BU		0	0	Akodon	montensis	2014-08-16	3	2	08	16	1	14	20	58	200904	Canindeyu	2014	Rodentia	20	Cricetidae	09	Sigmodontinae	04	62	07, 11	5	2L, 3R; 25 x 15	70	7	193	86	23	19	24 08.058'	55 23.101'	218
2014	121969	N	BU	0	0	0	Akodon	montensis	2014-08-16	3	1	08	16	1	14	25	28	200904	Canindeyu	2014	Rodentia	20	Cricetidae	09	Sigmodontinae	04	64	07	2	T= 10 x 5	70	7	190	87	24	18	24 08.063'	55 23.086'	218
2014	121970	N	BU	0	0	0	Akodon	montensis	2014-08-16	3	2	08	16	1	14	33	40	200904	Canindeyu	2014	Rodentia	20	Cricetidae	09	Sigmodontinae	04	62	07, 11	5	1L, 2R; 20 x 11	70	7	196	93	22	18	24 08.074'	55 23.098'	217
2014	121971	N	BU	0	0	0	Akodon	montensis	2014-08-16	1	1	08	16	1	14	34	14	200904	Canindeyu	2014	Rodentia	20	Cricetidae	09	Sigmodontinae	04	65	11	2	T= 4 x 3	70	7	149	65	22	16	24 08.072'	55 23.102'	217
2014	121972	N	BU	0	0	0	Akodon	montensis	2014-08-16	1	1	08	16	1	14	36	19	200904	Canindeyu	2014	Rodentia	20	Cricetidae	09	Sigmodontinae	04	64	11	2	T= 7 x 4	70	7	171	75	24	17	24 08.072'	55 23.108'	217
2014	121975	Y	BU	0	0	0	Akodon	montensis	2014-08-16	3	2	08	16	1	14	49	28	200904	Canindeyu	2014	Rodentia	20	Cricetidae	09	Sigmodontinae	04	64	07, 11	4		70	7	200	93	24	17	24 08.073'	55 23.138'	217
2014	121976	Y	BU	0	0	0	Akodon	montensis	2014-08-16	3	2	08	16	1	14	50	32	200904	Canindeyu	2014	Rodentia	20	Cricetidae	09	Sigmodontinae	04	64	07	5	2L, 2R; 10 x 5	70	7	184	86	22	19	24 08.073'	55 23.141'	217
2014	121977	N	HF	0	0	0	Akodon	montensis	2014-08-16	3	2	08	16	1	06	31	35	200904	Canindeyu	2014	Rodentia	20	Cricetidae	09	Sigmodontinae	04	49	07, 11	3		70	7	211	94	23	19	24 07.272'	55 27.911'	298
2014	121978	N	LiF	0	0	0	Akodon	montensis	2014-08-16	3	1	08	16	1	06	35	49	200904	Canindeyu	2014	Rodentia	20	Cricetidae	09	Sigmodontinae	04	53	07, 11	1	T= 12 x 6	70	7	211	97	22	18	24 07.269'	55 27.903'	210
2014	121979	N	LiF	0	0	0	Akodon	montensis	2014-08-16	3	1	08	16	1	06	37	39	200904	Canindeyu	2014	Rodentia	20	Cricetidae	09	Sigmodontinae	04	56	07	2	T= 10 x 7	70	7	204	92	24	17	24 07.264'	55 27.898'	209
2014	121980	N	HF	0	1	2	Akodon	montensis	2014-08-16	3	2	08	16	1	06	47	43	200904	Canindeyu	2014	Rodentia	20	Cricetidae	09	Sigmodontinae	04	51	07, 11	4		70	7	208	91	24	20	24 07.244'	55 27.863'	207
2014	121981	N	BF	0	0	0	Akodon	montensis	2014-08-16	3	2	08	16	1	07	04	51	200904	Canindeyu	2014	Rodentia	20	Cricetidae	09	Sigmodontinae	04	56	07	5	1L, 4R, 23 x 15	70	7	[181]	[71]	24	19	24 07.906'	55 32.291'	154
2014	121982	N	BF	0	0	0	Akodon	montensis	2014-08-16	3	1	08	16	1	08	01	37	200904	Canindeyu	2014	Rodentia	20	Cricetidae	09	Sigmodontinae	04	56	07	1	T= 10 x 8	70	7	205	91	24	18	24 07.926'	55 31 793'	178
2014	121983	N	RV	0	0	0	Akodon	montensis	2014-08-16	3	1	08	16	1	09	01	39	200904	Canindeyu	2014	Rodentia	20	Cricetidae	09	Sigmodontinae	04	53	07	1	T= 9 x 5	70	7	206	97	23	18	24 07.629'	55 30.909'	174
2014	121987	N	BU	0	0	0	Akodon	montensis	2014-08-16	3	1	08	16	1	09	32	31	200904	Canindeyu	2014	Rodentia	20	Cricetidae	09	Sigmodontinae	04	56	07	1	T= 9 x 5	70	7	203	95	24	17	24 07.689'	55 30.878'	164
2014	121988	Y	BU	0	0	0	Akodon	montensis	2014-08-16	1	2	08	16	1	09	35	14	200904	Canindeyu	2014	Rodentia	20	Cricetidae	09	Sigmodontinae	04	56		3		70	7	150	69	21	16	24 07.695'	55 30.873'	163
2014	121989	N	BU	0	0	0	Akodon	montensis	2014-08-16	1	2	08	16	1	09	42	12	200904	Canindeyu	2014	Rodentia	20	Cricetidae	09	Sigmodontinae	04	53	11	3		70	7	144	63	20	16	24 07.703'	55 30.859'	164
2014	121990	N	RV	0	0	0	Akodon	montensis	2014-08-16	3	1	08	16	1	D. SAGE		27	200904	Canindeyu	2014	Rodentia	20	Cricetidae	09	Sigmodontinae	04	57	07, 11	2	T= 9 x 5	70	7	[152]	[44]	24	19	24 08.385'	55 34.718'	149
2014	121991	N	LiF	0	0	0	Akodon	montensis	2014-08-16	3	2	08	16	1	D. SAGE		39	200904	Canindeyu	2014	Rodentia	20	Cricetidae	09	Sigmodontinae	04	50	07	4		70	7	199	83	23	19	24 07.987'	55 31.762'	181
2014	121992	N	BF	0	0	0	Akodon	montensis	2014-08-13	3	2	08	13	1	D. SAGE		25	200904	Canindeyu	2014	Rodentia	20	Cricetidae	09	Sigmodontinae	04	48	07	3		70	7	177	78	22	18	24 07.950'	55 31.808'	171
2014	121993	N	HF	0	0	0	Akodon	montensis	2014-08-17	3	1	08	17	1	13	04	40	200904	Canindeyu	2014	Rodentia	20	Cricetidae	09	Sigmodontinae	04	64	07	1	T= 12 x 8	70	7	208	92	24	20	24 07.992'	55 23.475'	235
2014	121994	N	HF	0	0	0	Akodon	montensis	2014-08-17	3	2	08	17	1	13	17	28	200904	Canindeyu	2014	Rodentia	20	Cricetidae	09	Sigmodontinae	04	62	07	3		70	7	190	90	23	19	24 07.946'	55 23.499'	236
2014	121995	Y	HF	0	0	0	Akodon	montensis	2014-08-17	3	1	08	17	1	13	27	45	200904	Canindeyu	2014	Rodentia	20	Cricetidae	09	Sigmodontinae	04	62	07	1	T= 12 x 7	70	7	212	99	25	10	24 07.917'	55 23.515'	237
2014	121996	N	HF	0	0	0	Akodon	montensis	2014-08-17	1	2	08	17	1	13	44	12	200904	Canindeyu	2014	Rodentia	20	Cricetidae	09	Sigmodontinae	04	64		3		70	7	145	66	23	16	24 07.868'	55 23.521'	238
2014	121997	Y	BU	0	0	0	Akodon	montensis	2014-08-17	2	1	08	17	1	14	03	21	200904	Canindeyu	2014	Rodentia	20	Cricetidae	09	Sigmodontinae	04	61		2	T= 6 x 3	70	7	170	77	23	17	24 08.050'	55 23.149'	221
2014	121998	N	BU	0	0	0	Akodon	montensis	2014-08-17	2	1	08	17	1	14	04	42	200904	Canindeyu	2014	Rodentia	20	Cricetidae	09	Sigmodontinae	04	62	07	1	T= 15 x 7	70	7	216	98	23	15	24 08.052'	55 23.145'	221
2014	184501	N	BU	0	0	0	Akodon	montensis	2014-08-17	3	1	08	17	1	14	09	36	200904	Canindeyu	2014	Rodentia	20	Cricetidae	09	Sigmodontinae	04	57	07	1	T= 11 x 6	70	7	[154]	[46]	23	18	24 08.051'	55 23.130'	218
2014	184502	N	BU	0	0	0	Akodon	montensis	2014-08-17	1	2	08	17	1	14	23	16	200904	Canindeyu	2014	Rodentia	20	Cricetidae	09	Sigmodontinae	04	58	11	3		70	7	149	68	22	17	24 08.061'	55 23.092'	219
2014	184503	N	BU	0	0	0	Akodon	montensis	2014-08-17	3	1	08	17	1	14	24	36	200904	Canindeyu	2014	Rodentia	20	Cricetidae	09	Sigmodontinae	04	55	07, 11	1	T= 12 X 6	70	7	203	92	23	19	24 08.062'	55 23.089'	219
2014	184504	N	BU	0	0	0	Akodon	montensis	2014-08-17	3	1	08	17	1	14	31	47	200904	Canindeyu	2014	Rodentia	20	Cricetidae	09	Sigmodontinae	04	57	07	1	T= 10 x 8	70	7	223	102	23	18	24 08.074'	55 23.094'	219
2014	184505	N	LiF	0	0	0	Akodon	montensis	2014-08-17	1	1	08	17	1	15	03	14	200904	Canindeyu	2014	Rodentia	20	Cricetidae	09	Sigmodontinae	04	58	11	2		70	7	153	72	22	18	24 08.460'	55 21.977'	269
2014	184506	N	LiF	0	0	0	Akodon	montensis	2014-08-17	3	1	08	17	1	15	04	31	200904	Canindeyu	2014	Rodentia	20	Cricetidae	09	Sigmodontinae	04	48	07, 11	2	T= 14 x 8	70	7	189	87	23	19	24 08.463'	55 21.979'	269
2014	184507	N	HF	0	0	0	Akodon	montensis	2014-08-17	3	1	08	17	1	15	13	43	200904	Canindeyu	2014	Rodentia	20	Cricetidae	09	Sigmodontinae	04	60	07	1		70	7	203	88	23	19	24 08.492'	55 21.983'	268
2014	184508	N	LiF	0	0	0	Akodon	montensis	2014-08-17	3	2	08	17	1	15	14	38	200904	Canindeyu	2014	Rodentia	20	Cricetidae	09	Sigmodontinae	04	55	07	4		70	7	195	82	22	18	24 08.495'	55 21.982'	268
2014	184509	N	LiF	0	0	0	Akodon	montensis	2014-08-17	1	1	08	17	1	15	23	17	200904	Canindeyu	2014	Rodentia	20	Cricetidae	09	Sigmodontinae	04	55	07, 11	2	T= 3 x 2	70	7	166	77	23	17	24 08.526'	55 21.976'	269
2014	184510	Y	LiF	0	0	0	Akodon	montensis	2014-08-17	2	1	08	17	1	15	34	22	200904	Canindeyu	2014	Rodentia	20	Cricetidae	09	Sigmodontinae	04	55	07, 11	2	T= 5 x 3	70	7	171	78	22	18	24 08.564;	55 21.975'	268
2014	184511	N	LiF	0	0	0	Akodon	montensis	2014-08-17	3	2	08	17	1	15	38	34	200904	Canindeyu	2014	Rodentia	20	Cricetidae	09	Sigmodontinae	04	75	07	4		70	7	196	88	23	19	24 08.574'	55 21.963'	268
2014	184512	N	LiF	0	0	0	Akodon	montensis	2014-08-17	1	1	08	17	1	15	45	16	200904	Canindeyu	2014	Rodentia	20	Cricetidae	09	Sigmodontinae	04	62		2	T= 3 x 2	70	7	158	73	21	17	24 08.593'	55 21.948'	267
2014	184514	Y	BF	0	0	0	Akodon	montensis	2014-08-17	3	1	08	17	1	08	03	27	200904	Canindeyu	2014	Rodentia	20	Cricetidae	09	Sigmodontinae	04	61	07, 11	1	T= 10 x 4	70	7	182	82	23	18	24 07.921'	55 31.793'	185
2014	184516	N	RV	0	0	0	Akodon	montensis	2014-08-17	3	1	08	17	1	09	06	46	200904	Canindeyu	2014	Rodentia	20	Cricetidae	09	Sigmodontinae	04	61	07	1	T= 16 x 7	70	7	[189]	[75]	24	19	24 07.639'	55 30.910'	180
2014	184517	N	RV	0	0	0	Akodon	montensis	2014-08-17	3	1	08	17	1	09	24	40	200904	Canindeyu	2014	Rodentia	20	Cricetidae	09	Sigmodontinae	04	61	07	1	T= 11 x 7	70	7	208	89	23	19	24 07.676'	55 30.895'	172
2014	184519	N	BU	0	0	0	Akodon	montensis	2014-08-17	1	1	08	17	1	09	43	15	200904	Canindeyu	2014	Rodentia	20	Cricetidae	09	Sigmodontinae	04	62		2	T= 2 x 1	70	7	144	69	21	16	24 07.705'	55 30.859'	170
2014	184520	N	RV	1	1	3	Akodon	montensis	2014-08-17	3	1	08	17	1	D. SAGE		40	200904	Canindeyu	2014	Rodentia	20	Cricetidae	09	Sigmodontinae	04	51	07, 11	1	T= 12 x 7	70	7	206	103	25	20	24 08.238'	55 31.698'	177
2014	184521	N	BU	0	0	0	Akodon	montensis	2014-08-17	3	1	08	17	1	D. SAGE		38	200904	Canindeyu	2014	Rodentia	20	Cricetidae	09	Sigmodontinae	04	50	07, 11	1	T= 10 x 5	70	7	191	86	22	18	24 08.260'	55 31.707'	140
2014	184522	N	RV	1	1	4	Akodon	montensis	2014-08-17	3	1	08	17	1	D. SAGE		41	200904	Canindeyu	2014	Rodentia	20	Cricetidae	09	Sigmodontinae	04	49	07, 11	1	T= 12 x 7	70	7	201	85	21	18	24 08.385'	55 31.718'	149
2014	184524	N	BU	0	0	0	Akodon	montensis	2014-08-18	3	1	08	18	1	12	21	46	200904	Canindeyu	2014	Rodentia	20	Cricetidae	09	Sigmodontinae	04	59	07	1		70	7	201	96	24	18	24 08.589'	55 25.473'	214
2014	184525	N	BU	0	0	0	Akodon	montensis	2014-08-18	1	2	08	18	1	14	10	17	200904	Canindeyu	2014	Rodentia	20	Cricetidae	09	Sigmodontinae	04	59		3		70	7	157	70	21	17	24 08.050'	55 23.129'	215
2014	184527	N	BU	0	0	0	Akodon	montensis	2014-08-18	2	2	08	18	1	14	15	26	200904	Canindeyu	2014	Rodentia	20	Cricetidae	09	Sigmodontinae	04	59	07, 11	4		70	7	186	89	22	18	24 08.056'	55 23.117'	216
2014	184528	N	BU	0	0	0	Akodon	montensis	2014-08-18	3	1	08	18	1	14	20	26	200904	Canindeyu	2014	Rodentia	20	Cricetidae	09	Sigmodontinae	04	58	07	1	T= 9 x 4	70	7	183	84	23	17	24 08.057'	55 23.102'	215
2014	184530	N	LiF	0	0	0	Akodon	montensis	2014-08-18	1	1	08	18	1	15	08	13	200904	Canindeyu	2014	Rodentia	20	Cricetidae	09	Sigmodontinae	04	58	11	2	T= 3 X 2	70	7	139	58	20	14	24 08.472'	55 21.980'	253
2014	184531	N	LiF	0	0	0	Akodon	montensis	2014-08-18	2	2	08	18	1	15	33	20	200904	Canindeyu	2014	Rodentia	20	Cricetidae	09	Sigmodontinae	04	58	07, 11	3		70	7	168	78	22	17	24 08.562'	55 21.980'	251
2014	184532	N	LiF	0	0	0	Akodon	montensis	2014-08-18	2	2	08	18	1	15	37	24	200904	Canindeyu	2014	Rodentia	20	Cricetidae	09	Sigmodontinae	04	59	07	3		70	7	174	81	23	19	24 08.562'	55 21.980'	251
2014	184533	N	LiF	0	0	0	Akodon	montensis	2014-08-18	1	2	08	18	1	15	39	12	200904	Canindeyu	2014	Rodentia	20	Cricetidae	09	Sigmodontinae	04	55		3		70	7	145	63	22	16	24 08.576'	55 21.966'	250
2014	184534	N	LiF	0	0	0	Akodon	montensis	2014-08-18	2	2	08	18	1	15	40	37	200904	Canindeyu	2014	Rodentia	20	Cricetidae	09	Sigmodontinae	04	55	07, 11	3		70	7	[166]	[66]	23	18	24 08.574'	55 21.958'	249
2014	184535	N	LiF	0	0	0	Akodon	montensis	2014-08-18	3	2	08	18	1	16	04	31	200904	Canindeyu	2014	Rodentia	20	Cricetidae	09	Sigmodontinae	04		07	4		70	7	[174]	[80]	22	17	24 08.581'	55 21.534'	264
2014	184536	N	LiF	0	0	0	Akodon	montensis	2014-08-18	1	2	08	18	1	16	26	15	200904	Canindeyu	2014	Rodentia	20	Cricetidae	09	Sigmodontinae	04	55	11	3		70	7	138	64	21	15	24 08.506'	55 21.548'	262
2014	184538	N	BF	0	0	0	Akodon	montensis	2014-08-18	3	2	08	18	1	08	04	26	200904	Canindeyu	2014	Rodentia	20	Cricetidae	09	Sigmodontinae	04	56	07	3		70	7	178	81	23	19	24 07.920'	55 31.793'	189
2014	184539	N	RV	0	0	0	Akodon	montensis	2014-08-18	1	1	08	18	1	09	08	10	200904	Canindeyu	2014	Rodentia	20	Cricetidae	09	Sigmodontinae	04	55		2	T= 3 x 2	70	7	135	61	21	14	24 07.645'	55 30.908'	176
2014	184540	Y	RV	0	0	0	Akodon	montensis	2014-08-18	3	2	08	18	1	09	18	42	200904	Canindeyu	2014	Rodentia	20	Cricetidae	09	Sigmodontinae	04	55	07	4		70	7	213	97	23	19	24 07.669'	55 30.900'	169
2014	184541	N	HF	0	0	0	Akodon	montensis	2014-08-20	3	2	08	20	1	10	11	33	200904	Canindeyu	2014	Rodentia	20	Cricetidae	09	Sigmodontinae	04	63	07	6		70	7	190	81	23	18	24 07.430'	55 30.331'	183
2014	184543	N	BU		0	0	Akodon	montensis	2014-08-20	1	1	08	20	1	12	27	11	200904	Canindeyu	2014	Rodentia	20	Cricetidae	09	Sigmodontinae	04	75		2	T= 2 x 2	70	7	143	69	22	17	24 08.617'	55 25.471'	217
2014	184544	N	BU	0	0	0	Akodon	montensis	2014-08-20	1	1	08	20	1	12	34	11	200904	Canindeyu	2014	Rodentia	20	Cricetidae	09	Sigmodontinae	04	75		2	T= 3 x 2	70	7	142	62	21	16	24 08.651'	55 25.468'	215
2014	184546	N	BU	0	0	0	Akodon	montensis	2014-08-20	3	2	08	20	1	14	37	20	200904	Canindeyu	2014	Rodentia	20	Cricetidae	09	Sigmodontinae	04	61	07	3		70	7	165	79	22	15	24 08.071'	55 23.108'	222
2014	184547	N	BU	0	0	0	Akodon	montensis	2014-08-20	3	1	08	20	1	14	44	48	200904	Canindeyu	2014	Rodentia	20	Cricetidae	09	Sigmodontinae	04	62	07	1	T= 12 x 6	70	7	217	93	25	18	24 08.075'	55 23.126'	221
2014	184548	N	BU	0	0	0	Akodon	montensis	2014-08-20	1	2	08	20	1	14	49	10	200904	Canindeyu	2014	Rodentia	20	Cricetidae	09	Sigmodontinae	04	61		3		70	7	137	56	21	15	24 08.072'	55 23/136'	224
2014	184549	N	LiF	0	0	0	Akodon	montensis	2014-08-20	1	2	08	20	1	15	03	13	200904	Canindeyu	2014	Rodentia	20	Cricetidae	09	Sigmodontinae	04	61		3		70	7	149	68	21	17	24 08.459'	55 21.980'	243
2014	184550	N	LiF	0	0	0	Akodon	montensis	2014-08-20	1	1	08	20	1	15	07	13	200904	Canindeyu	2014	Rodentia	20	Cricetidae	09	Sigmodontinae	04	62		2	T= 3 x 2	70	7	144	59	22	16	24 08.472'	55 21.983'	242
2014	184551	N	LiF	0	0	0	Akodon	montensis	2014-08-20	3	1	08	20	1	15	08	24	200904	Canindeyu	2014	Rodentia	20	Cricetidae	09	Sigmodontinae	04	75	07	1	T= 9 x 5	70	7	179	81	23	17	24 08.475'	55 21.980'	241
2014	184552	N	LiF	0	0	0	Akodon	montensis	2014-08-20	3	2	08	20	1	15	09	32	200904	Canindeyu	2014	Rodentia	20	Cricetidae	09	Sigmodontinae	04	63	07	4		70	7	189	84	24	18	24 08.480'	55 21.981'	241
2014	184553	N	HF	0	0	0	Akodon	montensis	2014-08-20	3	1	08	20	2	15	11	33	200904	Canindeyu	2014	Rodentia	20	Cricetidae	09	Sigmodontinae	04	75	07	1	T= 6 x 4	70	7	[174]	[65]	24	18	24 08.487'	55 21.982'	240
2014	184554	N	LiF	0	0	0	Akodon	montensis	2014-08-20	3	1	08	20	1	15	13	34	200904	Canindeyu	2014	Rodentia	20	Cricetidae	09	Sigmodontinae	04	61	07	1	T= 11 x 6	70	7	198	93	23	18	24 08.495'	55 21.982'	239
2014	184555	N	LiF	0	0	0	Akodon	montensis	2014-08-20	1	2	08	20	1	15	14	15	200904	Canindeyu	2014	Rodentia	20	Cricetidae	09	Sigmodontinae	04	75		3		70	7	146	64	20	16	24 08.479'	55 21.982'	239
2014	184556	N	LiF	99	0	0	Akodon	montensis	2014-08-20	3	2	08	20	1	15	23	25	200904	Canindeyu	2014	Rodentia	20	Cricetidae	09	Sigmodontinae	04	63	07	4		70	7	174	79	23	19	24 08.526'	55 21.954'	237
2014	184557	N	LiF	0	0	0	Akodon	montensis	2014-08-20	1	1	08	20	1	15	29	11	200904	Canindeyu	2014	Rodentia	20	Cricetidae	09	Sigmodontinae	04	75		2	T= 2 x 2	70	7	146	62	21	16	24 08.548'	55 21.977'	236
2014	184559	N	LiF	0	0	0	Akodon	montensis	2014-08-20	2	2	08	20	1	15	34	20	200904	Canindeyu	2014	Rodentia	20	Cricetidae	09	Sigmodontinae	04	61		3		70	7	164	73	22	17	24 08.568'	55 21.975'	234
2014	184560	N	LiF	0	0	0	Akodon	montensis	2014-08-20	1	2	08	20	1	15	37	11	200904	Canindeyu	2014	Rodentia	20	Cricetidae	09	Sigmodontinae	04	61		3		70	7	137	60	21	16	24 08.573'	55 21.968'	233
2014	184562	Y	LiF	0	0	0	Akodon	montensis	2014-08-20	2	2	08	20	1	16	13	20	200904	Canindeyu	2014	Rodentia	20	Cricetidae	09	Sigmodontinae	04	57	07	3		70	7	159	70	21	15	24 08.545'	55 21.527'	250
2014	184563	N	BU	0	0	0	Akodon	montensis	2014-08-20	3	1	08	20	1	09	29	27	200904	Canindeyu	2014	Rodentia	20	Cricetidae	09	Sigmodontinae	04	58	07	2	T= 8 x 5	70	7	173	74	23	17	24 07.685'	55 30.886'	175
2014	184567	N	HF	0	0	0	Akodon	montensis	2014-08-21	2	2	08	21	1	13	44	14	200904	Canindeyu	2014	Rodentia	20	Cricetidae	09	Sigmodontinae	04	58	07	3		70	7	155	69	23	17	24 07.869'	55 23.522'	234
2014	184568	Y	BU	0	0	0	Akodon	montensis	2014-08-21	3	1	08	21	1	14	09	31	200904	Canindeyu	2014	Rodentia	20	Cricetidae	09	Sigmodontinae	04	56		1	T= 10 x 5	70	7	189	82	23	19	24 08.049'	55 23.128'	214
2014	184569	N	BU	0	0	0	Akodon	montensis	2014-08-21	3	1	08	21	1	14	19	43	200904	Canindeyu	2014	Rodentia	20	Cricetidae	09	Sigmodontinae	04	55	07	1	T= 12 x 7	70	7	214	99	24	18	24 08.055'	55 23.104'	213
2014	184570	N	LiF	0	0	0	Akodon	montensis	2014-08-21	3	1	08	21	1	15	06	34	200904	Canindeyu	2014	Rodentia	20	Cricetidae	09	Sigmodontinae	04	50	07	1	T= 10 x 5	70	7	200	85	23	18	24 08.471'	55 21.984'	269
2014	184572	N	LiF	0	0	0	Akodon	montensis	2014-08-21	3	1	08	21	1	15	35	35	200904	Canindeyu	2014	Rodentia	20	Cricetidae	09	Sigmodontinae	04	55	07	1	T= 11 x 5	70	7	199	81	22	19	24 08.571'	55 21.973'	269
2014	184573	Y	LiF	0	0	0	Akodon	montensis	2014-08-21	3	2	08	21	1	15	38	23	200904	Canindeyu	2014	Rodentia	20	Cricetidae	09	Sigmodontinae	04	56	07	3		70	7	172	79	23	17	24 08.575'	55 21.962'	268
2014	184575	N	HF	0	0	0	Akodon	montensis	2014-08-21	3	1	08	21	1	15	49	34	200904	Canindeyu	2014	Rodentia	20	Cricetidae	09	Sigmodontinae	04	55	07	1	T= 9 x 5	70	7	201	88	23	18	24 08.605'	55 21.955'	268
2014	184576	N	LiF	0	0	0	Akodon	montensis	2014-08-21	3	1	08	21	1	16	37	28	200904	Canindeyu	2014	Rodentia	20	Cricetidae	09	Sigmodontinae	04	60	07	1	T= 11 x 5	70	7	186	86	23	16	24 08.473'	55 21.552'	260
2014	184579	N	RV	99	0	0	Akodon	montensis	2014-08-21	1	1	08	21	1	09	01	10	200904	Canindeyu	2014	Rodentia	20	Cricetidae	09	Sigmodontinae	04	59	07	2	T= 3 x 2	70	7	130	59	21	15	24 07.632'	55 30.911'	175
2014	184580	Y	RV	0	0	0	Akodon	montensis	2014-08-21	3	2	08	21	1	09	06	40	200904	Canindeyu	2014	Rodentia	20	Cricetidae	09	Sigmodontinae	04	60	07	5	3L, 3R; 18 x 12	70	7	180	79	23	18	14 07.641'	55 30.908'	172
2014	184584	N	HF	0	0	0	Akodon	montensis	2014-08-21	3	2	08	21	1	C. J.	2	31	200904	Canindeyu	2014	Rodentia	20	Cricetidae	09	Sigmodontinae	04	59	07	3		70	7	199	82	24	17	24 07.320'	55 27.963'	226
2014	184587	N	HF	1	1	4	Akodon	montensis	2014-08-22	3	1	08	22	1	10	30	58	200904	Canindeyu	2014	Rodentia	20	Cricetidae	09	Sigmodontinae	04	51	07, 11	1	T= 12 x 7	70	7	229	103	24	19	24 07.436'	55 30.263'	176
2014	184588	N	HF	0	0	0	Akodon	montensis	2014-08-22	2	2	08	22	1	10	32	23	200904	Canindeyu	2014	Rodentia	20	Cricetidae	09	Sigmodontinae	04	63	07, 11	3		70	7	172	75	23	18	24 07.438'	55 30.258'	176
2014	184590		BU	0	0	0	Akodon	montensis	2014-08-22	1	1	08	22	1	12	34	10	200904	Canindeyu	2014	Rodentia	20	Cricetidae	09	Sigmodontinae	04	61		2	T= 1 x 1	70	7	133	62	21	15	24 08.649'	55 25.467'	225
2014	184593	N	LiF	0	0	0	Akodon	montensis	2014-08-22	3	2	08	22	1	15	03	27	200904	Canindeyu	2014	Rodentia	20	Cricetidae	09	Sigmodontinae	04	61		5	1R, 1L.	70	7	183	79	22	18	24 08.457'	55 21.981'	271
2014	184594	N	LiF	0	0	0	Akodon	montensis	2014-08-22	3	1	08	22	1	15	04	32	200904	Canindeyu	2014	Rodentia	20	Cricetidae	09	Sigmodontinae	04	61	07	1	T= 9 x 5	70	7	195	81	23	18	24 08.462'	55 21.982'	271
2014	184595	N	LiF	0	0	0	Akodon	montensis	2014-08-22	3	2	08	22	1	15	08	30	200904	Canindeyu	2014	Rodentia	20	Cricetidae	09	Sigmodontinae	04	63	07	4		70	7	191	80	23	17	24 08.475'	55 21.982'	271
2014	184596	N	LiF	99	1	3	Akodon	montensis	2014-08-22	1		08	22	1	15	08	3	200904	Canindeyu	2014	Rodentia	20	Cricetidae	09	Sigmodontinae	04	51	11			70	7	59	15	8	4	24 08.475'	55 21.982'	271
2014	184597	N	LiF	0	0	0	Akodon	montensis	2014-08-22	1		08	22	1	15	08	3	200904	Canindeyu	2014	Rodentia	20	Cricetidae	09	Sigmodontinae	04	60				70	7					24 08.475'	55 21.982'	271
2014	184598	N	LiF	99	0	0	Akodon	montensis	2014-08-22	1		08	22	1	15	08	3	200904	Canindeyu	2014	Rodentia	20	Cricetidae	09	Sigmodontinae	04	57				70	7	58	12	8	4	24 08.475'	55 21.982'	271
2014	184599	N	LiF	0	0	0	Akodon	montensis	2014-08-22	3	2	08	22	1	15	13	28	200904	Canindeyu	2014	Rodentia	20	Cricetidae	09	Sigmodontinae	04	54	07	3		70	7	182	82	22	17	24 08.492'	55 21.985'	272
2014	184600	N	LiF	1	0	0	Akodon	montensis	2014-08-22	3	1	08	22	1	15	14	28	200904	Canindeyu	2014	Rodentia	20	Cricetidae	09	Sigmodontinae	04	57	07, 11	2	T= 10 x 5	70	7	197	93	23	17	24 08.496'	55 21.988'	273
2014	184601	N	LiF	99	0	0	Akodon	montensis	2014-08-22	1	2	08	22	1	15	31	11	200904	Canindeyu	2014	Rodentia	20	Cricetidae	09	Sigmodontinae	04	55		3		70	7	148	66	21	16	24 08.553'	55 21.981'	274
2014	184602	N	LiF	0	0	0	Akodon	montensis	2014-08-22	1	1	08	22	1	15	32	12	200904	Canindeyu	2014	Rodentia	20	Cricetidae	09	Sigmodontinae	04	56	11	2	T= 2 x 2	70	7	146	65	22	18	24 08.557'	55 21.980'	274
2014	184603	N	LiF	0	0	0	Akodon	montensis	2014-08-22	3	1	08	22	1	15	37	42	200904	Canindeyu	2014	Rodentia	20	Cricetidae	09	Sigmodontinae	04	55	07, 11	1	T= 12 x 8	70	7	207	93	24	19	24 08.573'	55 21.971'	274
2014	184605	N	HF	0	0	0	Akodon	montensis	2014-08-22	3	2	08	22	1	16	25	31	200904	Canindeyu	2014	Rodentia	20	Cricetidae	09	Sigmodontinae	04	55	07	4		70	7	198	91	24	17	24 08.510'	55 21.546'	267
2014	184606	N	BU	0	0	0	Akodon	montensis	2014-08-22	3	1	08	22	1	17	48	22	200904	Canindeyu	2014	Rodentia	20	Cricetidae	09	Sigmodontinae	04	59	07	1	T= 7 x 4	70	7	160	67	23	16	24 08.512'	55 20.781'	225
2014	184607	N	BU	0	0	0	Akodon	montensis	2014-08-22	3	2	08	22	1	17	50	32	200904	Canindeyu	2014	Rodentia	20	Cricetidae	09	Sigmodontinae	04	55	07	5	2L, 2R; 15 x 12	70	7	191	79	23	16	24 08.505'	55 20.782'	224
2014	184608	Y	HF	0	0	0	Akodon	montensis	2014-08-22	3	1	08	22	1	18	24	29	200904	Canindeyu	2014	Rodentia	20	Cricetidae	09	Sigmodontinae	04	60	07	1	T= 7 x 4	70	7	193	86	24	17	24 08.475'	55 20.211'	250
2014	184609	N	HF	0	0	0	Akodon	montensis	2014-08-22	3	2	08	22	1	18	19	21	200904	Canindeyu	2014	Rodentia	20	Cricetidae	09	Sigmodontinae	04	57	07	3		70	7	173	68	22	16	24 08.457'	55 20.209'	250
2014	184610	N	HF	0	0	0	Akodon	montensis	2014-08-22	3	2	08	22	1	18	43	18	200904	Canindeyu	2014	Rodentia	20	Cricetidae	09	Sigmodontinae	04	58	07	4		70	7	167	64	22	16	24 08.522'	55 20.231'	251
2014	184612	N	MG	0	1	3	Akodon	montensis	2014-08-23	3	1	08	23	1	11	24	44	200904	Canindeyu	2014	Rodentia	20	Cricetidae	09	Sigmodontinae	04	48	07, 11	1	T= 10 x 6	70	7	211	98	22	18	24 07.887'	55 25.954'	221
2014	184615	N	HF	0	0	0	Akodon	montensis	2014-08-23	3	1	08	23	1	13	45	47	200904	Canindeyu	2014	Rodentia	20	Cricetidae	09	Sigmodontinae	04	55	07	1	T= 11 x 6	70	7	208	91	24	19	24 07.867'	55 23.522'	239
2014	184616	N	HF	0	0	0	Akodon	montensis	2014-08-23	3	1	08	23	1	15	12	33	200904	Canindeyu	2014	Rodentia	20	Cricetidae	09	Sigmodontinae	04	59	07	1	T= 10 x 6	70	7	200	87	23	17	24 08.492'	55 21.986'	279
2014	184617	N	LiF	0	0	0	Akodon	montensis	2014-08-23	2	2	08	23	1	15	19	18	200904	Canindeyu	2014	Rodentia	20	Cricetidae	09	Sigmodontinae	04	59		3		70	7	165	75	21	16	24 08.514'	55 21.976'	279
2014	184619	N	LiF	0	0	0	Akodon	montensis	2014-08-23	3	1	08	23	1	15	40	27	200904	Canindeyu	2014	Rodentia	20	Cricetidae	09	Sigmodontinae	04	55	07	1	T= 6 x 4	70	7	183	87	23	17	24 08.577'	55 21.959'	279
2014	184621	N	LiF	0	0	0	Akodon	montensis	2014-08-23	1	1	08	23	1	16	04	12	200904	Canindeyu	2014	Rodentia	20	Cricetidae	09	Sigmodontinae	04	63		2	T= 2 x 1	70	7	141	65	21	15	24 08.580'	55 21.534'	274
2014	184622	N	LiF	0	0	0	Akodon	montensis	2014-08-23	3	2	08	23	1	16	21	24	200904	Canindeyu	2014	Rodentia	20	Cricetidae	09	Sigmodontinae	04	75	07	3		70	7	175	78	22	18	24 08.521'	55 21.535'	273
2014	184623	N	HF	0	1	4	Akodon	montensis	2014-08-23	3	1	08	23	1	16	22	45	200904	Canindeyu	2014	Rodentia	20	Cricetidae	09	Sigmodontinae	04	49	07, 11	1	T= 12 x 6	70	7	214	96	24	18	24 08.519'	55 21.540'	273
2014	184624	N	HF	0	0	0	Akodon	montensis	2014-08-23	2	1	08	23	1	17	08	19	200904	Canindeyu	2014	Rodentia	20	Cricetidae	09	Sigmodontinae	04	75	07	2	T= 6 x 3	70	7	175	79	23	18	24 08.556'	55 20.665'	239
2014	184625	N	BU	0	0	0	Akodon	montensis	2014-08-23	2	1	08	23	1	17	36	15	200904	Canindeyu	2014	Rodentia	20	Cricetidae	09	Sigmodontinae	04	63		2	T= 5 x 2	70	7	158	73	22	17	24 08.535'	55 20.756'	227
2014	184626	N	BU	0	0	0	Akodon	montensis	2014-08-23	1	2	08	23	1	17	49	12	200904	Canindeyu	2014	Rodentia	20	Cricetidae	09	Sigmodontinae	04	61		3	T=	70	7	162	65	21	15	24 08.509'	55 20.782'	229
2014	184627	N	RV	0	0	0	Akodon	montensis	2014-08-24	3	1	08	24	1	D. SAGE		26	200904	Canindeyu	2014	Rodentia	20	Cricetidae	09	Sigmodontinae	04	59	07	2	T= 4x4	70	7	186	79	23	18	24 08.385'	55 31.718'	149
2014	184630	N	RV	0	0	0	Akodon	montensis	2014-08-24	1	2	08	24	1	12	34	11	200904	Canindeyu	2014	Rodentia	20	Cricetidae	09	Sigmodontinae	04	75		3		70	7	137	61	21	16	24 08.647'	55 25.469'	193
2014	184631	N	BU	0	0	0	Akodon	montensis	2014-08-24	3	2	08	24	1	12	47	30	200904	Canindeyu	2014	Rodentia	20	Cricetidae	09	Sigmodontinae	04	75	07, 11	3		70	7	186	87	23	18	24 08.704'	55 25.477'	186
2014	184633	N	HF	0	0	0	Akodon	montensis	2014-08-24	3	2	08	24	1	13	44	27	200904	Canindeyu	2014	Rodentia	20	Cricetidae	09	Sigmodontinae	04	75	07	4		70	7	180	82	23	18	24 07.870'	55 23.523'	244
2014	184638	N	LiF	0	0	0	Akodon	montensis	2014-08-24	1	1	08	24	1	15	03	14	200904	Canindeyu	2014	Rodentia	20	Cricetidae	09	Sigmodontinae	04	63		2	T= 4 x 2	70	7	145	67	22	16	24 08.458'	55 21.980'	269
2014	184639	N	LiF	99	0	0	Akodon	montensis	2014-08-24	2	1	08	24	1	15	32	16	200904	Canindeyu	2014	Rodentia	20	Cricetidae	09	Sigmodontinae	04	114	11	2	T= 4 x 3	70	7	150	68	22	16	24 08.557'	55 21.981'	271
2014	184640	N	LiF	1	0	0	Akodon	montensis	2014-08-24	3	1	08	24	1	15	34	43	200904	Canindeyu	2014	Rodentia	20	Cricetidae	09	Sigmodontinae	04	58	07, 11	1	T= 12 x 6	70	7	209	92	23	18	24 08.566'	55 21.975'	270
2014	184641	N	LiF	0	0	0	Akodon	montensis	2014-08-24	3	1	08	24	1	15	37	37	200904	Canindeyu	2014	Rodentia	20	Cricetidae	09	Sigmodontinae	04	63	07	2	T= 12 x 7	70	7	194	89	23	19	24 08.572'	55 21.966'	271
2014	184643	N	HF	0	0	0	Akodon	montensis	2014-08-24	3	1	08	24	1	15	49	31	200904	Canindeyu	2014	Rodentia	20	Cricetidae	09	Sigmodontinae	04	63	07	1	T= 8 x 5	70	7	188	84	23	18	24 08.605'	55 21.951'	270
2014	184645	N	HF	0	1	4	Akodon	montensis	2014-08-24	3	1	08	24	1	16	23	49	200904	Canindeyu	2014	Rodentia	20	Cricetidae	09	Sigmodontinae	04	50	07, 11	1	T= 11 x 6	70	7	231	109	25	19	24 08.516'	55 21.542'	270
2014	184646	N	LiF	0	0	0	Akodon	montensis	2014-08-24	2	2	08	24	1	16	26	14	200904	Canindeyu	2014	Rodentia	20	Cricetidae	09	Sigmodontinae	04		07	3		70	7	149	66	21	16	24 08.508'	55 21.549'	271
2014	184647	N	BU	0	0	0	Akodon	montensis	2014-08-24	3	1	08	24	1	17	15	35	200904	Canindeyu	2014	Rodentia	20	Cricetidae	09	Sigmodontinae	04	57	07, 11	1	T= 10 x 5	70	7	201	89	23	18	24 08.551'	55 20.695'	230
2014	184648	N	BU	0	0	0	Akodon	montensis	2014-08-24	3	2	08	24	1	17	34	38	200904	Canindeyu	2014	Rodentia	20	Cricetidae	09	Sigmodontinae	04	55	07	5	2R, 2L; 27 x 15	70	7	184	78	22	18	24 08.533'	55 20.753'	222
2014	184649	N	BU	0	0	0	Akodon	montensis	2014-08-24	3	1	08	24	1	17	41	32	200904	Canindeyu	2014	Rodentia	20	Cricetidae	09	Sigmodontinae	04	57	07	1	T= 8 x 6	70	7	201	90	23	19	24 08.524	55 20.766'	222
2014	184650	N	BU	0	0	0	Akodon	montensis	2014-08-24	1	1	08	24	1	17	42	11	200904	Canindeyu	2014	Rodentia	20	Cricetidae	09	Sigmodontinae	04	59		2	T= 3 x 2	70	7	143	69	22	15	24 08.521'	55 20.768'	222
2014	184651	N	BU	0	0	0	Akodon	montensis	2014-08-24	3	2	08	24	1	17	43	31	200904	Canindeyu	2014	Rodentia	20	Cricetidae	09	Sigmodontinae	04	56	07	5	1R, 3L; 13 x 7	70	7	182	79	22	17	24 08.520'	55 20.769'	222
2014	184652	N	BU	0	0	0	Akodon	montensis	2014-08-24	1	1	08	24	1	17	50	10	200904	Canindeyu	2014	Rodentia	20	Cricetidae	09	Sigmodontinae	04	60		2	T= 3 x 2	70	7	144	70	21	15	24 08.506'	55 20.784'	222
2014	184653	N	HF	99	0	0	Akodon	montensis	2014-08-24	1	2	08	24	1	18	04	8	200904	Canindeyu	2014	Rodentia	20	Cricetidae	09	Sigmodontinae	04	60		3		70	7	125	59	20	14	24 08.405'	55 20.204'	254
2014	184655	N	LF	0	0	0	Akodon	montensis	2014-08-25	3	2	08	25	1	20	01	36	200904	Canindeyu	2014	Rodentia	20	Cricetidae	09	Sigmodontinae	04	55	07	5	1R, 3L; 12 x 7	70	7	187	86	22	17	24 08.981'	55 18.089'	227
2014	184656	N	LF	0	0	0	Akodon	montensis	2014-08-25	3	1	08	25	1	20	22	39	200904	Canindeyu	2014	Rodentia	20	Cricetidae	09	Sigmodontinae	04		07, 11	1	T= 11 x 7	70	7	215	93	24	19	24 08.970'	55 18.164'	221
2014	184660	N	HF	0	0	0	Akodon	montensis	2014-08-25	2	2	08	25	1	13	29	24	200904	Canindeyu	2014	Rodentia	20	Cricetidae	09	Sigmodontinae	04	55	07	3		70	7	176	73	22	17	24 07.918'	55 23.515'	244
2014	184661	N	BU	0	0	0	Akodon	montensis	2014-08-25	3	1	08	25	1	14	12	25	200904	Canindeyu	2014	Rodentia	20	Cricetidae	09	Sigmodontinae	04	57	07	2	T= 10 x 5	70	7	179	74	21	17	24 08.055'	55 23.125'	215
2014	184662	N	BU	0	0	0	Akodon	montensis	2014-08-25	2	2	08	25	1	14	22	16	200904	Canindeyu	2014	Rodentia	20	Cricetidae	09	Sigmodontinae	04	58	11	3		70	7	161	73	21	17	24 08.061'	55 23.097'	217
2014	184663	N	BU	0	0	0	akodon	montensis	2014-08-25	2	1	08	25	1	14	25	17	200904	Canindeyu	2014	Rodentia	20	Cricetidae	09	Sigmodontinae	04	59	07, 11	2	T= 4 x 3	70	7	165	75	24	17	24 08.064'	55 23 086'	216
2014	184664	N	BU	0	0	0	Akodon	montensis	2014-08-25	3	1	08	25	1	14	34	30	200904	Canindeyu	2014	Rodentia	20	Cricetidae	09	Sigmodontinae	04	57	07	2	T= 10 x 5	70	7	189	84	22	17	24 08.070'	55 23.101'	216
2014	184665	N	BU	0	0	0	Akodon	montensis	2014-08-25	3	2	08	25	1	14	38	24	200904	Canindeyu	2014	Rodentia	20	Cricetidae	09	Sigmodontinae	04	57	07	4		70	7	175	75	23	17	24 08.077'	55 23.114'	216
2014	184668	N	HF	0	0	0	Akodon	montensis	2014-08-25	3	2	08	25	1	16	22	35	200904	Canindeyu	2014	Rodentia	20	Cricetidae	09	Sigmodontinae	04	58	07	5	1R, 3L; 18 x 10	70	7	188	84	24	17	24 08.519'	55 21.541'	271
2014	184670	N	BU	0	0	0	Akodon	montensis	2014-08-25	2	2	08	25	1	17	17	16	200904	Canindeyu	2014	Rodentia	20	Cricetidae	09	Sigmodontinae	04	58		3		70	7	160	72	23	16	24 08.550'	55 20.702'	231
2014	184672	N	BU	0	0	0	Akodon	montensis	2014-08-25	3	1	08	25	1	17	33	43	200904	Canindeyu	2014	Rodentia	20	Cricetidae	09	Sigmodontinae	04	59	07	1	T= 12 x 6	70	7	204	95	25	17	24 08.534'	55 20.752'	224
2014	184674	N	BU	0	0	0	Akodon	montensis	2014-08-25	3	1	08	25	1	D. SAGE		30	200904	Canindeyu	2014	Rodentia	20	Cricetidae	09	Sigmodontinae	04	59	07	1	T= 9 x 5	70	7	190	88	23	17	24 08.260'	55 31.707'	140
2014	184676	N	BU	99	0	0	Akodon	montensis	2014-08-27	1	2	08	27	1	14	04	10	200904	Canindeyu	2014	Rodentia	20	Cricetidae	09	Sigmodontinae	04	60		3		70	7	137	64	20	15	24 08.053'	55 23.144'	214
2014	184680	N	HF	0	0	0	Akodon	montensis	2014-08-27	3	1	08	27	1	20	14	36	200904	Canindeyu	2014	Rodentia	20	Cricetidae	09	Sigmodontinae	04	59	07	1	T= 10 x 7	70	7	207	91	24	19	24 08.979'	55 18.134'	231
2014	184681	N	BU	0	0	0	Akodon	montensis	2014-08-27	2	1	08	27	1	21	33	21	200904	Canindeyu	2014	Rodentia	20	Cricetidae	09	Sigmodontinae	04	60	07, 11	2	T= 5 x 2	70	7	162	73	22	17	24 08.082'	55 19.513'	176
2014	184685	N	BU	99	0	0	Akodon	montensis	2014-08-27	2	2	08	27	1	14	05	24	200904	Canindeyu	2014	Rodentia	20	Cricetidae	09	Sigmodontinae	04	59	07	3		70	7	178	78	23	18	24 08.053'	55 23.144'	214
2014	184687	Y	LiF	99	0	0	Akodon	montensis	2014-08-27	3	2	08	27	1	15	04	35	200904	Canindeyu	2014	Rodentia	20	Cricetidae	09	Sigmodontinae	04	60	07	5	4L, 3R; 4 x 4	70	7	204	88	23	18	24 08.464'	55 21.980'	267
2014	184689	N	LiF	0	0	0	Akodon	montensis	2014-08-27	2	2	08	27	1	15	34	20	200904	Canindeyu	2014	Rodentia	20	Cricetidae	09	Sigmodontinae	04		07	3		70	7	168	75	22	17	24 08.565'	55 21.977'	270
2014	184690	N	LiF	0	0	0	Akodon	montensis	2014-08-27	3	1	08	27	1	15	37	40	200904	Canindeyu	2014	Rodentia	20	Cricetidae	09	Sigmodontinae	04	60	07	1	T= 10 x 6	70	7	208	96	24	19	24 08.574'	55 21.968'	270
2014	184691	N	LiF	0	0	0	Akodon	montensis	2014-08-27	3	2	08	27	1	15	48	24	200904	Canindeyu	2014	Rodentia	20	Cricetidae	09	Sigmodontinae	04	57	07	4		70	7	179	80	23	18	24 08.603'	55 21.953'	271
2014	184692	N	LiF	0	0	0	Akodon	montensis	2014-08-27	2	2	08	27	1	16	37	19	200904	Canindeyu	2014	Rodentia	20	Cricetidae	09	Sigmodontinae	04	57	07	3		70	7	169	76	23	17	24 08.475'	55 21.557'	262
2014	184694	N	BU	0	0	0	Akodon	montensis	2014-08-27	3	2	08	27	1	17	46	51	200904	Canindeyu	2014	Rodentia	20	Cricetidae	09	Sigmodontinae	04		07	4		70	7	222	100	27	20	24 08.516'	55 20.774'	218
2014	184695	N	HF	0	0	0	Akodon	montensis	2014-08-27	2	1	08	27	1	18	20	27	200904	Canindeyu	2014	Rodentia	20	Cricetidae	09	Sigmodontinae	04	57	07	2	T= 9 x 4	70	7	177	85	26	18	24 08.459'	55 20.209'	241
2014	184697	N	BU	0	0	0	Akodon	montensis	2014-08-28	1	2	08	28	1	C. J.	J.J.03	10	200904	Canindeyu	2014	Rodentia	20	Cricetidae	09	Sigmodontinae	04	75		3		70	7	133	66	21	15	24 08.293'	55 31.704'	166
2014	184705	N	LiF	0	0	0	Akodon	montensis	2014-08-28	3	2	08	28	1	15	38	45	200904	Canindeyu	2014	Rodentia	20	Cricetidae	09	Sigmodontinae	04	75	07, 11	5	2R, 1L; 18 x 11	70	7	211	89	24	18	24 08.576'	55 21.959'	278
2014	184706	Y	LiF	0	0	0	Akodon	montensis	2014-08-28	3	2	08	28	1	15	45	26	200904	Canindeyu	2014	Rodentia	20	Cricetidae	09	Sigmodontinae	04	61	07	4		70	7	188	85	24	19	24 08.591'	55 21.947'	278
2014	184707	N	LiF	0	0	0	Akodon	montensis	2014-08-28	3	1	08	28	1	16	17	37	200904	Canindeyu	2014	Rodentia	20	Cricetidae	09	Sigmodontinae	04	63	11	2	T= 11 x 5	70	7	207	91	25	18	24 08.529'	55 21.527'	274
2014	184709	N	LiF	1	1	4	Akodon	montensis	2014-08-28	3	2	08	28	1	16	42	35	200904	Canindeyu	2014	Rodentia	20	Cricetidae	09	Sigmodontinae	04	50	07, 11	5	1R, 1L; 13 x 10	70	7	197	89	23	19	24 08.463'	55 21.539'	270
2014	184712	N	HF	0	0	0	Akodon	montensis	2014-08-28	3	1	08	28	1	18	06	30	200904	Canindeyu	2014	Rodentia	20	Cricetidae	09	Sigmodontinae	04	62	07, 11	2	T= 3 x 2	70	7	183	78	22	17	24 08.411'	55 20.204'	245
2014	184713	N	LiF	0	0	0	Akodon	montensis	2014-08-28	3	1	08	28	1	18	39	33	200904	Canindeyu	2014	Rodentia	20	Cricetidae	09	Sigmodontinae	04	62	07	1	T= 12 x 6	70	7	193	85	23	19	24 08.513'	55 20.219'	245
2014	184720	N	BU	99	0	0	Akodon	montensis	2014-08-29	2	1	08	29	1	21	29	15	200904	Canindeyu	2014	Rodentia	20	Cricetidae	09	Sigmodontinae	04	48	07	2	T= 4 x 2	70	7	158	73	24	18	24 08.092'	55 19.517'	196
2014	184726		BU	99	0	0	Akodon	montensis	2014-08-29	3	1	08	29		21	32	31	200904	Canindeyu	2014	Rodentia	20	Cricetidae	09	Sigmodontinae	04	63	07	2	T= 14 x 7	70	7	198	89	23	18	24 08.084'	55 19.511'	194
2014	184727		BU	0	0	0	Akodon	montensis	2014-08-29	3	2	08	24		21	44	39	200904	Canindeyu	2014	Rodentia	20	Cricetidae	09	Sigmodontinae	04	63	07	5	1R, 3L; 15 x 10	70	7	198	85	22	18	24 08.053'	55 19.507'	187
2014	184730		BU	0	0	0	Akodon	montensis	2014-08-29	2	1	08	29		17	26	18	200904	Canindeyu	2014	Rodentia	20	Cricetidae	09	Sigmodontinae	04	75		2	T= 5 x 3	70	7	160	72	2	16	24 08.539'	55 20.730'	226
2014	184513	Y	HF	0	0	0	Calomys	callosus	2014-08-17	3	1	08	17	1	07	28	30	200904	Canindeyu	2014	Rodentia	20	Cricetidae	09	Sigmodontinae	04	49	07	1	T= 10 x 6	70	7	193	86	19	17	24 07.868'	55 32.236'	144
2014	184628	N	Ce	99	0	0	Calomys	callosus	2014-08-24	3	2	08	24	1	19	39	13	200904	Canindeyu	2014	Rodentia	20	Cricetidae	09	Sigmodontinae	04	48	07	3		70	7	131	58	18	13	24 09.082'	55 18.631'	224
2014	184629	N	LF	99	0	0	Calomys	callosus	2014-08-24	3	2	08	24	1	20	28	13	200904	Canindeyu	2014	Rodentia	20	Cricetidae	09	Sigmodontinae	04	113		3		70	7	156	69	19	15	24 08.960'	55 18.179'	224
2014	184679	N	RV	0	0	0	Calomys	callosus	2014-08-27	2	1	08	27	1	19	06	10	200904	Canindeyu	2014	Rodentia	20	Cricetidae	09	Sigmodontinae	04	48	07	2	T= 8 x 5	70	7	129	61	16	12	24 08.982'	55 18.601'	216
2014	184611	N	Ce	99	0	0	Calomys	tener	2014-08-23	3	1	08	23	1	19	27	9	200904	Canindeyu	2014	Rodentia	20	Cricetidae	09	Sigmodontinae	04	48	07	1	T= 3 x 2	70	7	121	55	13	11	24 09.050'	55 18.618'	219
2014	184698	N	BF	99	0	0	Calomys	tener	2014-08-28	2	1	08	28	1	19	45	7	200904	Canindeyu	2014	Rodentia	20	Cricetidae	09	Sigmodontinae	04	75	07	2	T= 4 x 3	70	7	120	52	13	11	24 09.097'	55 18.645'	218
2014	184654	N	Ce	99	0	0	Cerradomys	maracajuensis	2014-08-25	3	1	08	25	1	19	02	118	200904	Canindeyu	2014	Rodentia	20	Cricetidae	09	Sigmodontinae	04	48	07	1	T= 12 x 6	70	7	355	186	36	25	24 08.969'	55 18.596'	210
2014	184693	N	BU	99	0	0	Delomys	dorsalis	2014-08-27	3	1	08	27	1	17	24	51	200904	Canindeyu	2014	Rodentia	20	Cricetidae	09	Sigmodontinae	04	99	10	1	T= 15 x 7	70	7	262	132	28	21	24 08.542'	55 20.723'	224
2014	121194	Y	HF	0	0	0	Hylaeamys	megacephalus	2014-08-08	3	2	08	09	1	06	08	32	200904	Canindeyu	2014	Rodentia	20	Cricetidae	09	Sigmodontinae	04	46	07	3		70	7	207	92	26	17	24 07.323'	55 27.966'	215
2014	121217	N	HF	0	0	0	Hylaeamys	megacephalus	2014-08-10	3	1	08	10	1	06	28	39	200904	Canindeyu	2014	Rodentia	20	Cricetidae	09	Sigmodontinae	04	46	07	2		70	7	212	98	30	19	24 07.281'	55 27.921'	224
2014	121229	N	HF	0	0	0	Hylaeamys	megacephalus	2014-08-11	2	1	08	13	1	07	40	21	200904	Canindeyu	2014	Rodentia	20	Cricetidae	09	Sigmodontinae	04	47	07	2		70	7	187	89	26	19	24 07.846'	55 22.210'	156
2014	121245	N	MG	0	0	0	Hylaeamys	megacephalus	2014-08-13	2	1	08	13	1	11	27	23	200904	Canindeyu	2014	Rodentia	20	Cricetidae	09	Sigmodontinae	04	48	07	2	T= 7 x5	70	7	174	87	25	18	24 07.882'	55 25.947'	200
2014	121246	Y	RV	99	0	0	Hylaeamys	megacephalus	2014-08-13	3	2	08	13	1	11	32	62	200904	Canindeyu	2014	Rodentia	20	Cricetidae	09	Sigmodontinae	04	61	07	5	4, 12 x 12	70	7	261	122	28	22	24 07.879'	55 25.931'	195
2014	121824	N	HF	99	0	0	Hylaeamys	megacephalus	2014-08-13	3	1	08	13	1	04	34	54	200904	Canindeyu	2014	Rodentia	20	Cricetidae	09	Sigmodontinae	04	64	07	2	T= 12 x 5	70	7	236	113	29	19	24 07.919'	55 30.152'	199
2014	121839	N	HF	99	0	0	Hylaeamys	megacephalus	2014-08-13	3	1	08	13	1	06	46	54	200904	Canindeyu	2014	Rodentia	20	Cricetidae	09	Sigmodontinae	04	53	07	1		70	7	248	126	28	21	24 07.246'	55 27.868'	209
2014	121845	N	HF	0	0	0	Hylaeamys	megacephalus	2014-08-13	2	2	08	13	1	07	37	22	200904	Canindeyu	2014	Rodentia	20	Cricetidae	09	Sigmodontinae	04		07	3		70	7	191	92	25	18	24 07.854'	55 32.219'	159
2014	121846	N	HF	99	0	0	Hylaeamys	megacephalus	2014-08-13	3	2	08	13	1	07	38	45	200904	Canindeyu	2014	Rodentia	20	Cricetidae	09	Sigmodontinae	04	64	07	3		70	7	237	113	29	21	24 07.850'	55 32.218'	159
2014	121869	Y	HF	99	0	0	Hylaeamys	megacephalus	2014-08-14	3	1	08	14	2	04	45	54	200904	Canindeyu	2014	Rodentia	20	Cricetidae	09	Sigmodontinae	04	56	07	1	T= 8 x 5	70	7	249	121	26	21	24 07.934'	55 30.165'	169
2014	121936	N	BU	99	0	0	Hylaeamys	megacephalus	2014-08-15	3	1	08	15	1	10	41	32	200904	Canindeyu	2014	Rodentia	20	Cricetidae	09	Sigmodontinae	04	58	07	2	T= 8 x 5	70	7	209	100	27	19	24 07.407'	55 30.247'	172
2014	121937	N	MG	99	0	0	Hylaeamys	megacephalus	2014-08-15	3	1	08	15	1	11	20	50	200904	Canindeyu	2014	Rodentia	20	Cricetidae	09	Sigmodontinae	04	55	07	1	T= 10 x 5	70	7	250	116	29	20	24 07.893'	55 25.971'	214
2014	121958	N	MG	99	0	0	Hylaeamys	megacephalus	2014-08-16	3	1	08	16	1	11	17	42	200904	Canindeyu	2014	Rodentia	20	Cricetidae	09	Sigmodontinae	04	64	07	2	T= 8 x 5	70	7	231	175	28	19	24 07.889'	55 25.979'	206
2014	121984	Y	RV	99	0	0	Hylaeamys	megacephalus	2014-08-16	3	1	08	16	1	09	03	27	200904	Canindeyu	2014	Rodentia	20	Cricetidae	09	Sigmodontinae	04	50	07	2	T= 7 x 4	70	7	183	84	22	18	24 07.633'	55 30.910'	175
2014	184523	N	HF	99	0	0	Hylaeamys	megacephalus	2014-08-18	3	1	08	18	1	10	48	45	200904	Canindeyu	2014	Rodentia	20	Cricetidae	09	Sigmodontinae	04	60	07	2		70	7	227	113	28	18	24 07.390'	55 30.231'	172
2014	184526	N	BU	99	0	0	Hylaeamys	megacephalus	2014-08-18	3	1	08	18	1	14	14	43	200904	Canindeyu	2014	Rodentia	20	Cricetidae	09	Sigmodontinae	04	58	07	1		70	7	221	110	27	19	24 08.053'	55 23.118'	217
2014	184529	N	LiF	99	0	0	Hylaeamys	megacephalus	2014-08-18	3	1	08	18	2	15	07	45	200904	Canindeyu	2014	Rodentia	20	Cricetidae	09	Sigmodontinae	04	59	07	1	T= 9 X 5	70	7	231	116	27	19	24 08.472'	55 21.982'	251
2014	184537	N	LiF	99	0	0	Hylaeamys	megacephalus	2014-08-18	3	1	08	18	1	16	49	46	200904	Canindeyu	2014	Rodentia	20	Cricetidae	09	Sigmodontinae	04	53	07	1	T= 9 x 4	70	7	238	113	28	20	24 08.454'	55 21,516'	253
2014	184545	N	HF	0	0	0	Hylaeamys	megacephalus	2014-08-20	1	1	08	20	1	13	01	16	200904	Canindeyu	2014	Rodentia	20	Cricetidae	09	Sigmodontinae	04	49	07	2	T= 3 x 2	70	7	164	70	23	15	24 08.000'	55 23.478'	183
2014	184561	N	LiF	99	0	0	Hylaeamys	megacephalus	2014-08-20	3	1	08	20	1	16	04	50	200904	Canindeyu	2014	Rodentia	20	Cricetidae	09	Sigmodontinae	04	59	07	1	T= 9 x 6	70	7	256	125	29	20	24 08.579'	55 21.537'	251
2014	184565	N	BU	99	-99	-99	Hylaeamys	megacephalus	2014-08-19	3	2	08	19	1	D. SAGE		75	200904	Canindeyu	2014	Rodentia	20	Cricetidae	09	Sigmodontinae	04	49	07	4		70	7	275	120	27	23	24 08.315'	55 31.585'	166
2014	184571	N	HF	99	0	0	Hylaeamys	megacephalus	2014-08-21	3	1	08	21	1	15	12	39	200904	Canindeyu	2014	Rodentia	20	Cricetidae	09	Sigmodontinae	04	56	07	1	T= 9 x 5	70	7	219	105	25	19	24 08.491'	55 21.986'	269
2014	184574	N	LiF	0	0	0	Hylaeamys	megacephalus	2014-08-21	2	1	08	21	1	15	45	14	200904	Canindeyu	2014	Rodentia	20	Cricetidae	09	Sigmodontinae	04	48	07	2	T= 4 X 2	70	7	142	64	22	16	24 08.592'	55 21.953'	268
2014	184577	N	HF	99	0	0	Hylaeamys	megacephalus	2014-08-21	3	2	08	21	1	17	08	38	200904	Canindeyu	2014	Rodentia	20	Cricetidae	09	Sigmodontinae	04	55	07	3		70	7	225	100	26	19	24 08.556'	55 20.670'	230
2014	184585	N	RV	99	0	0	Hylaeamys	megacephalus	2014-08-21	3	2	08	21	1	D. SAGE		55	200904	Canindeyu	2014	Rodentia	20	Cricetidae	09	Sigmodontinae	04	57	07	5	1R, 1L; 22 x 17	70	7	216	99	26	19	24 08.238'	55 31.698'	177
2014	184592	N	BU	0	0	0	Hylaeamys	megacephalus	2014-08-22	2	1	08	22	1	14	14	18	200904	Canindeyu	2014	Rodentia	20	Cricetidae	09	Sigmodontinae	04	51	07	2	T= 4 x 2	70	7	170	83	24	17	24 08.053'	55 23.119'	205
2014	184613	N	RV	0	0	0	Hylaeamys	megacephalus	2014-08-23	2	1	08	23	1	12	32	24	200904	Canindeyu	2014	Rodentia	20	Cricetidae	09	Sigmodontinae	04	49	07	1	T= 5 x 4	70	7	143	82	25	17	24 08.639'	55 25.466'	218
2014	184614	N	HF	99	0	0	Hylaeamys	megacephalus	2014-08-23	3	2	08	23	1	13	07	57	200904	Canindeyu	2014	Rodentia	20	Cricetidae	09	Sigmodontinae	04	55	07	5	4R, 1L; 12 X 7	70	7	242	107	28	20	24 07.977'	55 23.482'	237
2014	184618	N	LiF	0	0	0	Hylaeamys	megacephalus	2014-08-23	2	2	08	23	1	15	38	14	200904	Canindeyu	2014	Rodentia	20	Cricetidae	09	Sigmodontinae	04	49	07	3		70	7	167	79	24	17	24 08.575'	55 21.965'	279
2014	184620	Y	LiF	0	0	0	Hylaeamys	megacephalus	2014-08-23	2	2	08	23	1	15	44	16	200904	Canindeyu	2014	Rodentia	20	Cricetidae	09	Sigmodontinae	04	49	07	3		70	7	164	78	24	17	24 08.589'	55 21.95-[	279
2014	184636	N	BU	99	0	0	Hylaeamys	megacephalus	2014-08-24	3	2	08	24	1	14	31	45	200904	Canindeyu	2014	Rodentia	20	Cricetidae	09	Sigmodontinae	04	75	07	5	1R, 3L; 12 x 8	70	7	226	106	15	20	24 08.078'	55 23.095'	222
2014	184637	N	BU	0	0	0	Hylaeamys	megacephalus	2014-08-24	3	1	08	24	1	14	39	21	200904	Canindeyu	2014	Rodentia	20	Cricetidae	09	Sigmodontinae	04	49	07	2	T= 6 x 4	70	7	185	89	25	18	24 08.079'	55 23.118'	220
2014	184642	N	LiF	99	0	0	Hylaeamys	megacephalus	2014-08-24	3	1	08	24	1	15	41	37	200904	Canindeyu	2014	Rodentia	20	Cricetidae	09	Sigmodontinae	04	63	07	1	T= 11 x 5	70	7	217	102	26	18	24 08.579'	55 21.954'	271
2014	184644	N	LiF	99	0	0	Hylaeamys	megacephalus	2014-08-24	3	2	08	24	1	16	13	49	200904	Canindeyu	2014	Rodentia	20	Cricetidae	09	Sigmodontinae	04	62	07	5	2R, 2L; 11 x 10	70	7	254	128	28	22	24 08.547'	55 21.523'	271
2014	184657	N	BU	99	0	0	Hylaeamys	megacephalus	2014-08-25	3	1	08	25	1	21	16	55	200904	Canindeyu	2014	Rodentia	20	Cricetidae	09	Sigmodontinae	04	57	07	2	T= 9 x 6	70	7	258	123	28	20	24 08.123'	55 19.490'	196
2014	184658	N	BU	99	0	0	Hylaeamys	megacephalus	2014-08-25	3	2	08	25	1	21	25	38	200904	Canindeyu	2014	Rodentia	20	Cricetidae	09	Sigmodontinae	04	55	07	4		70	7	[207]	[88]	27	20	24 08.105'	55 19.510'	195
2014	184659	N	BU	0	0	0	Hylaeamys	megacephalus	2014-08-25	2	2	08	25	1	21	36	32	200904	Canindeyu	2014	Rodentia	20	Cricetidae	09	Sigmodontinae	04	48	07	4		70	7	196	91	26	18	24 08.078'	55 19.506'	189
2014	184666	N	LiF	99	0	0	Hylaeamys	megacephalus	2014-08-25	3	1	08	25	1	15	38	54	200904	Canindeyu	2014	Rodentia	20	Cricetidae	09	Sigmodontinae	04	57	07, 11	2	T= 9 x 5	70	7	242	117	26	19	24 08.574'	55 21.963'	280
2014	184667	Y	LiF	99	0	0	Hylaeamys	megacephalus	2014-08-25	3	2	08	25	1	16	02	62	200904	Canindeyu	2014	Rodentia	20	Cricetidae	09	Sigmodontinae	04	59	07	5	1R, 3L; 10 x 9	70	7	247	118	28	20	24 08.586'	55 21.534'	272
2014	184669	N	HF	0	0	0	Hylaeamys	megacephalus	2014-08-25	1	2	08	25	1	17	03	13	200904	Canindeyu	2014	Rodentia	20	Cricetidae	09	Sigmodontinae	04	48	07	3		70	7	147	67	23	16	24 08.562'	55 20.647'	239
2014	184673	N	HF	0	0	0	Hylaeamys	megacephalus	2014-08-25	1	1	08	25	1	18	19	10	200904	Canindeyu	2014	Rodentia	20	Cricetidae	09	Sigmodontinae	04	48	11	2	T= 3 x 2	70	7	140	64	22	15	24 08.458'	55 20.211'	255
2014	184675	N	BU	99	0	0	Hylaeamys	megacephalus	2014-08-27	2	2	08	27	1	21	32	26	200904	Canindeyu	2014	Rodentia	20	Cricetidae	09	Sigmodontinae	04	57	07	3		70	7	189	86	25	18	24 08.086'	55 19.514'	178
2014	184677	N	BU	99	0	0	Hylaeamys	megacephalus	2014-08-27	3	1	08	27	1	C. J.	J.J.12	69	200904	Canindeyu	2014	Rodentia	20	Cricetidae	09	Sigmodontinae	04	60	07	1	T= 8 X 4	70	7	253	121	28	21	24 08.278'	55 31.701'	159
2014	184682	N	BU	0	0	0	Hylaeamys	megacephalus	2014-08-27	3	1	08	27	1	21	42	28	200904	Canindeyu	2014	Rodentia	20	Cricetidae	09	Sigmodontinae	04	50	07	2	T= 8 x 4	70	7	196	97	27	19	24 08.060'	55 19.510'	172
2014	184683	Y	BU	99	0	0	Hylaeamys	megacephalus	2014-08-27	3	2	08	27	1	21	46	51	200904	Canindeyu	2014	Rodentia	20	Cricetidae	09	Sigmodontinae	04	58	07	5	3L; 7 x 3	70	7	248	118	29	21	24 08.047'	55 19.503'	172
2014	184684	N	HF	99	0	0	Hylaeamys	megacephalus	2014-08-27	3	1	08	27	1	13	12	62	200904	Canindeyu	2014	Rodentia	20	Cricetidae	09	Sigmodontinae	04	59	07	1	T= 11 x 6	70	7	267	131	28	20	24 07.961'	55 23.490'	235
2014	184688	N	LiF	99	0	0	Hylaeamys	megacephalus	2014-08-27	2	2	08	27	1	15	28	31	200904	Canindeyu	2014	Rodentia	20	Cricetidae	09	Sigmodontinae	04	57	07	4		70	7	214	103	27	19	24 08.546'	55 21.979'	269
2014	184700	N	BU	99	0	0	Hylaeamys	megacephalus	2014-08-28	3	1	08	28	1	21	20	60	200904	Canindeyu	2014	Rodentia	20	Cricetidae	09	Sigmodontinae	04	75	07	1	T= 8 x 7	70	7	250	121	28	21	24 08.114'	55 19.496'	203
2014	184701	N	BU	99	0	0	Hylaeamys	megacephalus	2014-08-28	2	1	08	28	1	21	41	28	200904	Canindeyu	2014	Rodentia	20	Cricetidae	09	Sigmodontinae	04	63		2	T= 6 x 4	70	7	203	92	27	18	24 08.062'	55 19.509'	193
2014	184702	N	BU	99	0	0	Hylaeamys	megacephalus	2014-08-28	1	2	08	28	1	21	34	20	200904	Canindeyu	2014	Rodentia	20	Cricetidae	09	Sigmodontinae	04	63		3		70	7	185	90	25	17	24 08.081'	55 19.506'	196
2014	184708	N	LiF	99	0	0	Hylaeamys	megacephalus	2014-08-28	2	1	08	28	1	16	40	25	200904	Canindeyu	2014	Rodentia	20	Cricetidae	09	Sigmodontinae	04	75	07	2	T= 6 x 4	70	7	184	84	24	18	24 08.466'	55 21.546'	271
2014	184711	N	BU	99	0	0	Hylaeamys	megacephalus	2014-08-28	3	2	08	28	1	17	36	55	200904	Canindeyu	2014	Rodentia	20	Cricetidae	09	Sigmodontinae	04	61	07	5	2R, 2L; 10 x 9	70	7	[220]	[84]	29	23	24 08.533'	55 20.754'	226
2014	184714	N	BU	99	0	0	Hylaeamys	megacephalus	2014-08-28	1	2	08	28	1	21	50	26	200904	Canindeyu	2014	Rodentia	20	Cricetidae	09	Sigmodontinae	04	63	07	3		70	7	187	83	24	18	24 08.040'	55 19.503'	191
2014	184715	N	LF	99	0	0	Hylaeamys	megacephalus	2014-08-28	1	2	08	28	1	22	13	13	200904	Canindeyu	2014	Rodentia	20	Cricetidae	09	Sigmodontinae	04	48	07	3		70	7	148	68	22	15	24 08.204'	55 19.358'	201
2014	184716	N	LF	99	0	0	Hylaeamys	megacephalus	2014-08-28	3	2	08	28	1	22	14	51	200904	Canindeyu	2014	Rodentia	20	Cricetidae	09	Sigmodontinae	04	75	07	5	1R, 2L; 14 x 12	70	7	242	123	27	21	24 08.205'	55 19.357'	201
2014	184719	N	RV	99	0	0	Hylaeamys	megacephalus	2014-08-29	3	1	08	29	1	D. SAGE		66	200904	Canindeyu	2014	Rodentia	20	Cricetidae	09	Sigmodontinae	04	59	07	1	T= 9 x 5	70	7	250	114	27	20	24 08.238'	55 31.698'	177
2014	184721	N	BU	99	0	0	Hylaeamys	megacephalus	2014-08-29	2	2	08	29	1	22	34	29	200904	Canindeyu	2014	Rodentia	20	Cricetidae	09	Sigmodontinae	04	63	07	3		70	7	212	98	27	19	24 08.267'	55 19.387'	209
2014	184724		BU	99	0	0	Hylaeamys	megacephalus	2014-08-29	3	2	08	29		21	28	65	200904	Canindeyu	2014	Rodentia	20	Cricetidae	09	Sigmodontinae	04	61	07	5	2R, 1L; 18 x 18	70	7	254	124	27	23	24 08.094'	55 19.516'	197
2014	184725		BU	0	0	0	Hylaeamys	megacephalus	2014-08-29	1	1	08	29		21	30	31	200904	Canindeyu	2014	Rodentia	20	Cricetidae	09	Sigmodontinae	04	48	07	2	T= 3 x 2	70	7	198	89	23	18	24 08.084'	55 19.511'	194
2014	184728		BU	99	0	0	Hylaeamys	megacephalus	2014-08-29	3	1	08	29		21	47	48	200904	Canindeyu	2014	Rodentia	20	Cricetidae	09	Sigmodontinae	04	61	07	2	T= 9 x 5	70	7	255	123	29	21	24 08.045'	55 19.501'	187
2014	184729		BU	99	0	0	Hylaeamys	megacephalus	2014-08-29	1	2	08	29		22	26	23	200904	Canindeyu	2014	Rodentia	20	Cricetidae	09	Sigmodontinae	04	63	07	3		70	7	183	86	26	19	24 08.250'	55 19.368'	207
2014	184717	N	RV	0	0	0	Nectomys	squamipes	2014-08-29	3	1	08	29	1	D. SAGE		299	200904	Canindeyu	2014	Rodentia	20	Cricetidae	09	Sigmodontinae	04	49	05, 07, 11	2	T= 18 x 9	70	7	467	243	56	29	24 08.385'	55 31.718'	149
2014	184718	N	RV	0	0	0	Nectomys	squamipes	2014-08-29	3	2	08	29	1	D. SAGE		217	200904	Canindeyu	2014	Rodentia	20	Cricetidae	09	Sigmodontinae	04	50	05. 07, 11	5		70	7	403	207	49	20	24 08.385'	55 31.718'	149
2014	184678	N	Ce	0	0	0	Oligoryzomys	mattogrossae	2014-08-27	3	2	08	27	1	19	01	11	200904	Canindeyu	2014	Rodentia	20	Cricetidae	09	Sigmodontinae	04	57	07, 11	3		70	7	176	99	20	13	24 08.965'	55 18.595'	214
2014	184722	N	RV	0	0	0	Oligoryzomys	mattogrossae	2014-08-29	3	1	08	29	1	19	06	15	200904	Canindeyu	2014	Rodentia	20	Cricetidae	09	Sigmodontinae	04	75	07, 11	2	T= 8 x 4	70	7	182	101	19	13	24 08.982'	55 18.601'	219
2014	121195	N	HF	-99	0	0	Oligoryzomys	nigripes	2014-08-08	3	2	08	09	1	06	13	16	200904	Canindeyu	2014	Rodentia	20	Cricetidae	09	Sigmodontinae	04	47	07, 11	3		70	7	187	103	22	12	24 07.316'	55 27.953'	213
2014	121226	N	HF	0	0	0	Oligoryzomys	nigripes	2014-08-11	2	2	08	11	1	06	11	8	200904	Canindeyu	2014	Rodentia	20	Cricetidae	09	Sigmodontinae	04	47	07, 11	4		70	7	163	91	20	15	24 07.315'	55 27.960'	215
2014	121249	N	HF	99	0	0	Oligoryzomys	nigripes	2014-08-13	2	2	08	13	1	03	32	29	200904	Canindeyu	2014	Rodentia	20	Cricetidae	09	Sigmodontinae	04	63	07, 11	3		70	7	242	136	22	17	24 08.101'	55 31.895'	160
2014	121842	Y	BF	0	0	0	Oligoryzomys	nigripes	2014-08-13	3	2	08	13	1	07	22	29	200904	Canindeyu	2014	Rodentia	20	Cricetidae	09	Sigmodontinae	04	62	07, 11	3		70	7	242	138	23	15	24 07.879'	55 32.255'	158
2014	121843	Y	BF	1	1	2	Oligoryzomys	nigripes	2014-08-13	3	1	08	13	1	07	23	21	200904	Canindeyu	2014	Rodentia	20	Cricetidae	09	Sigmodontinae	04	50	07, 11	1		70	7	204	117	23	16	24 07.878'	55 32.251'	158
2014	121844	N	HF	0	0	0	Oligoryzomys	nigripes	2014-08-13	3	1	08	13	1	07	33	13	200904	Canindeyu	2014	Rodentia	20	Cricetidae	09	Sigmodontinae	04	65	07, 11	2	T= 7 x 4	70	7	212	119	24	16	24 07.857'	55 32.227'	159
2014	121851	Y	RV	0	0	0	Oligoryzomys	nigripes	2014-08-13	3	1	08	13	1	09	07	20	200904	Canindeyu	2014	Rodentia	20	Cricetidae	09	Sigmodontinae	04	64	07, 11	1	T= 6 x 3	70	7	209	117	24	17	24 07.643'	55 30.909'	176
2014	121853	Y	BU	0	0	0	Oligoryzomys	nigripes	2014-08-13	3	2	08	13	1	09	31	20	200904	Canindeyu	2014	Rodentia	20	Cricetidae	09	Sigmodontinae	04	64	07, 11	5	2L, 2R, 14 x 10	70	7	198	108	22	12	24 07.689'	55 30.884'	168
2014	121854	Y	BU	0	0	0	Oligoryzomys	nigripes	2014-08-13	3	2	08	13	1	09	34	14	200904	Canindeyu	2014	Rodentia	20	Cricetidae	09	Sigmodontinae	04	64	07,11	5	1L, 2R	70	7	179	97	19	13	24 07.696'	55 30.874	170
2014	121930	N	RV	0	0	0	Oligoryzomys	nigripes	2014-08-14	3	2	08	14	1	09	03	19	200904	Canindeyu	2014	Rodentia	20	Cricetidae	09	Sigmodontinae	04	64	07, 11	3		70	7	206	113	21	16	24 07.635'	55 30.912'	173
2014	121946	Y	HF	0	0	0	Oligoryzomys	nigripes	2014-08-15	3	2	08	15	1	06	43	26	200904	Canindeyu	2014	Rodentia	20	Cricetidae	09	Sigmodontinae	04	56	07, 11	5	4L, 2 x 2	70	7	227	128	23	17	24 07.253'	55 27.880'	216
2014	121951	N	RV	0	0	0	Oligoryzomys	nigripes	2014-08-15	3	1	08	15	1	09	04	17	200904	Canindeyu	2014	Rodentia	20	Cricetidae	09	Sigmodontinae	04	57	07, 11	1	T= 7 x 3	70	7	206	114	22	16	24 07.634'	55 30.911'	173
2014	121952	N	RV	0	0	0	Oligoryzomys	nigripes	2014-08-15	3	1	08	15	1	09	22	31	200904	Canindeyu	2014	Rodentia	20	Cricetidae	09	Sigmodontinae	04	57	07,11	1	T= 7 x 3	70	7	229	128	22	15	24 07.674'	55 30.895'	165
2014	121955	N	BU	0	0	0	Oligoryzomys	nigripes	2014-08-15	3	1	08	15	1	09	34	15	200904	Canindeyu	2014	Rodentia	20	Cricetidae	09	Sigmodontinae	04	58	07, 11	1	T= 6 x 4	70	7	199	113	21	15	24 07.694'	55 30.872'	163
2014	121959	Y	BU	0	0	0	Oligoryzomys	nigripes	2014-08-16	3	2	08	16	1	12	38	10	200904	Canindeyu	2014	Rodentia	20	Cricetidae	09	Sigmodontinae	04	64	07, 11	4		70	7	171	96	22	15	24 08.669'	55 25.473	204
2014	121962	N	HF	0	0	0	Oligoryzomys	nigripes	2014-08-16	3	2	08	16	1	13	47	20	200904	Canindeyu	2014	Rodentia	20	Cricetidae	09	Sigmodontinae	04	61	07, 11	5	1L, 2R, 15 x 8	70	7	196	109	22	15	24 07.862'	55 23.520'	239
2014	121985	N	RV	0	0	0	Oligoryzomys	nigripes	2014-08-16	3	1	08	13	1	09	05	29	200904	Canindeyu	2014	Rodentia	20	Cricetidae	09	Sigmodontinae	04	53	07, 11	1	T= 8 x 5	70	7	235	138	23	16	24 07.636'	55 30.910'	173
2014	121986	Y	RV	0	0	0	Oligoryzomys	nigripes	2014-08-16	3	1	08	16	1	09	23	25	200904	Canindeyu	2014	Rodentia	20	Cricetidae	09	Sigmodontinae	04	53	07, 11	1	T= 8 x 6	70	7	[187	[87]	22	18	24 07.673'	55 30.896'	165
2014	184515	Y	BF	0	0	0	Oligoryzomys	nigripes	2014-08-17	3	2	08	17	1	08	24	24	200904	Canindeyu	2014	Rodentia	20	Cricetidae	09	Sigmodontinae	04	63	07, 11	3		70	7	199	98	21	16	24 07.870'	55 31.799'	185
2014	184518	N	BU	0	0	0	Oligoryzomys	nigripes	2014-08-17	3	1	08	17	1	09	34	23	200904	Canindeyu	2014	Rodentia	20	Cricetidae	09	Sigmodontinae	04	61	07, 11	2	T= 7 x 4	70	7	222	128	22	15	24 07.695'	55 30.877'	171
2014	184542	N	HF	0	0	0	Oligoryzomys	nigripes	2014-08-20	3	1	08	20	1	10	20	16	200904	Canindeyu	2014	Rodentia	20	Cricetidae	09	Sigmodontinae	04	61	07, 11	2	T= 6 x 3	70	7	203	113	23	15	24 07.434'	55 30.297'	183
2014	184558	N	LiF	0	0	0	Oligoryzomys	nigripes	2014-08-20	3	2	08	20	1	15	31	17	200904	Canindeyu	2014	Rodentia	20	Cricetidae	09	Sigmodontinae	04	75	07, 11	3		70	7	214	115	25	15	24 08.556'	55 21.980'	236
2014	184564	N	RV	99	-99	-99	Oligoryzomys	nigripes	2014-08-19	2	1	08	19	1	D. SAGE		27	200904	Canindeyu	2014	Rodentia	20	Cricetidae	09	Sigmodontinae	04	59	07, 11	1		70	7	197	107	24	15	24 08.238'	55 31.698'	177
2014	184566	N	HF	0	0	0	Oligoryzomys	nigripes	2014-08-21	3	1	08	21	1	13	17	16	200904	Canindeyu	2014	Rodentia	20	Cricetidae	09	Sigmodontinae	04	57	07, 11	1	T= 5 x 4	70	7	199	111	23	15	24 07.944'	55 23.495'	232
2014	184581	N	RV	0	0	0	Oligoryzomys	nigripes	2014-08-21	1	1	08	21	1	09	20	10	200904	Canindeyu	2014	Rodentia	20	Cricetidae	09	Sigmodontinae	04	59	07, 11	2	T= 4 x 2	70	7	165	90	21	17	24 07 671'	55 30.897'	167
2014	184582	N	BU	99	0	0	Oligoryzomys	nigripes	2014-08-21	3	2	08	21	1	09	28	19	200904	Canindeyu	2014	Rodentia	20	Cricetidae	09	Sigmodontinae	04	60	07, 11	5	2L, 1R; 12 x 9	70	7	194	103	18	14	24 07.679'	55 30.868'	165
2014	184583	N	BU	99	0	0	Oligoryzomys	nigripes	2014-08-21	1	1	08	21	1	09	42	9	200904	Canindeyu	2014	Rodentia	20	Cricetidae	09	Sigmodontinae	04	58	07, 11	2	T= 4 x 3	70	7	167	93	20	13	24 07.69-'	55 30.879'	164
2014	184586	N	HF	0	0	0	Oligoryzomys	nigripes	2014-08-22	3	1	08	22	1	C. J.	9	24	200904	Canindeyu	2014	Rodentia	20	Cricetidae	09	Sigmodontinae	04	75	07, 11	1	T= 6 x 4	70	7	217	120	22	16	24 07.314'	55 27.947'	223
2014	184589		RV	0	0	0	Oligoryzomys	nigripes	2014-08-22	1	1	08	22	1	11	31	9	200904	Canindeyu	2014	Rodentia	20	Cricetidae	09	Sigmodontinae	04	61	07, 11	2	T= 3 x 2	70	7	155	91	21	11	24 07.876'	55 25.924'	226
2014	184604	N	LiF	0	0	0	Oligoryzomys	nigripes	2014-08-22	3	1	08	22	1	15	43	30	200904	Canindeyu	2014	Rodentia	20	Cricetidae	09	Sigmodontinae	04	55	07, 11	1	T= 7 x 5	70	7	233	121	23	15	24 08.584'	55 21.954'	274
2014	184632	N	HF	0	0	0	Oligoryzomys	nigripes	2014-08-24	1	2	08	24	1	13	17	10	200904	Canindeyu	2014	Rodentia	20	Cricetidae	09	Sigmodontinae	04	63	07, 11	4		70	7	179	104	20	13	24 07.946'	55 23.497'	240
2014	184634	N	HF	0	0	0	Oligoryzomys	nigripes	2014-08-24	2	1	08	24	1	13	47	11	200904	Canindeyu	2014	Rodentia	20	Cricetidae	09	Sigmodontinae	04	75	11	1	T= 4 x 2	70	7	170	96	20	15	24 07.862'	55 23.522'	244
2014	184635	N	BU	0	0	0	Oligoryzomys	nigripes	2014-08-24	3	1	08	24	1	14	10	15	200904	Canindeyu	2014	Rodentia	20	Cricetidae	09	Sigmodontinae	04	61	07, 11	1	T= 8 x 4	70	7	184	103	22	15	24 08.051'	55 23.129'	220
2014	184671	N	BU	0	0	0	Oligoryzomys	nigripes	2014-08-25	3	1	08	25	1	17	19	18	200904	Canindeyu	2014	Rodentia	20	Cricetidae	09	Sigmodontinae	04	58	07, 11	2	T= 7 x 4	70	7	201	114	21	16	24 08.546'	55 20.711'	239
2014	184686	N	BU	1	1	2	Oligoryzomys	nigripes	2014-08-27	3	1	08	27	1	14	37	27	200904	Canindeyu	2014	Rodentia	20	Cricetidae	09	Sigmodontinae	04	49	07, 11	1	T= 7 x 4	70	7	223	126	23	16	24 08.072'	55 23.111'	213
2014	184696	N	HF	0	0	0	Oligoryzomys	nigripes	2014-08-27	3	2	08	27	1	18	25	20	200904	Canindeyu	2014	Rodentia	20	Cricetidae	09	Sigmodontinae	04	57	07, 11	3		70	7	212	119	23	15	24 08.477'	55 20.208'	241
2014	184699	N	BU	1	0	0	Oligoryzomys	nigripes	2014-08-28	3	1	08	28	1	21	07	20	200904	Canindeyu	2014	Rodentia	20	Cricetidae	09	Sigmodontinae	04	59?	07, 11	1	T= 5 x 4	70	7	222	124	21	15	24 08.139'	55 19.462'	204
2014	184703	N	BU	0	0	0	Oligoryzomys	nigripes	2014-08-28	3	2	08	28	1	14	09	24	200904	Canindeyu	2014	Rodentia	20	Cricetidae	09	Sigmodontinae	04	63	07, 11	5	3R, 1L; 9 x 8	70	7	204	114	20	17	24 08.054'	55 23.131'	227
2014	184704	N	BU	0	0	0	Oligoryzomys	nigripes	2014-08-28	3	1	08	28	1	14	11	25	200904	Canindeyu	2014	Rodentia	20	Cricetidae	09	Sigmodontinae	04	63	07, 11	1	T= 7 x 5	70	7	222	123	22	17	24 08.051'	55 23.127'	226
2014	121973	N	BU	99	0	0	Scapteromys	aquaticus	2014-08-16	3	1	08	16	1	14	44	80	200904	Canindeyu	2014	Rodentia	20	Cricetidae	09	Sigmodontinae	04	51	07	2	T= 6 x 4	70	7	302	156	41	21	24 08.074'	55 23.127'	215
2014	121856	Y	BU	99	0	0	Sooretamys	angouya	2014-08-13	2	1	08	13	1	09	45	46	200904	Canindeyu	2014	Rodentia	20	Cricetidae	09	Sigmodontinae	04	99	10	2	T= 7 x 3	70	7	254	128	38	20	24 07.708'	55 30.859'	171
2014	121974	Y	BU	99	0	0	Sooretamys	angouya	2014-08-16	3	2	08	16	1	14	48	79	200904	Canindeyu	2014	Rodentia	20	Cricetidae	09	Sigmodontinae	04	62	07	5	3L, 2R; 4 x 3	70	7	316	166	36	23	24 08.073'	55 23.135'	218
2014	184578	N	BU	99	0	0	Sooretamys	angouya	2014-08-21	2	1	08	21	1	17	46	54	200904	Canindeyu	2014	Rodentia	20	Cricetidae	09	Sigmodontinae	04	48	07	1	T= 7 x 5	70	7	297	155	32	22	24 08.515'	55 20.774'	216
2014	184591		BU	99	0	0	Sooretamys	angouya	2014-08-22	2	2	08	22	1	14	10	65	200904	Canindeyu	2014	Rodentia	20	Cricetidae	09	Sigmodontinae	04	50	07, 11	4		70	7	278	144	32	22	24 08.051'	55 23.128'	203
2014	184710	Y	BU	99	0	0	Sooretamys	angouya	2014-08-28	3	1	08	28	1	17	28	138	200904	Canindeyu	2014	Rodentia	20	Cricetidae	09	Sigmodontinae	04	50	07, 11	1	T= 11 x 7	70	7	380	205	35	24	24 08.537'	55 20.734'	230

## Sheet: Codes
FIELD ID	Type of Data
TK	Unique 6 digit number and barcode for each specimen collected. This number can be for an animal captured more than once
ID_conf.	numerical code for lab that collected information on animal
Fld_Genus	Field determination of genus
Fld_Species	Field determination of species
Date	Data animal collected
Sero status
Fl_cont.
Weight	Animal weight in grams (g)
Release	Y or N - whether animal was released			IFA Titer
Field_Comments	comment taken during examination of animal			0	negative test titer < 32
Total Length	total length of animal in millimeters (mm)			1	Postive test titer (32-64)
Tail Length	total length of animal tail in millimeters (mm)			2	Positive test titer (128-256)
Hind Foot Length	total length of animal tail in millimeters (mm)			3	Postive test titer (512-1024)
Ear Length	total length of animal tail in millimeters (mm)			4	Postive test (titer 2048-5096)
Forearm Length	total length of animal tail in millimeters (mm)			5	Postive Test (Titer > 8192)
Latitude	Latitude taken by GIS in degrees			99	Test not conducted or pending
Longitude	Longitude taken by GIS in degrees			-99	No sample available
Elevation	reported in meters by GIS
Year	year of collection
Month	month of collection
Day	day of collection
Sex	Male (1) or female (2)
Repr. Cond.	numerical 0 to 6, see tab
Measure RepCond
Age	0
Age	1
Age	2
Age	3
Tax_code	for animal
Order	for animal
Order #	for animal
Family	for animal
Family #	for animal
Subfamily	for animal
Subfam #	for animal
Locality code	location of capture- see tab
Department	currently the department in Paraguay
Dept. #
Locality
Prep	numerical codes
Skin	yes (Y) or no (no) with respect to whether it was collected in the field
Skull	yes (Y) or no (no) with respect to whether it was collected in the field
Skel.	yes (Y) or no (no) with respect to whether it was collected in the field
Fluid	yes (Y) or no (no) with respect to whether it was collected in the field
IFA Titer	number to describe range of titer
RNA	RNA was isolated from sample, yes (Y) or no (No)
Code_Leish	yes (Y) or no (no) with respect to whether it was observed on the tail of animal
Grid Capture?	yes (Y) or no (no) with respect to whether it was collected on a grid
PIT tag
Grid	grid identification
Mark_Station
Row	row identification on grid
Col
Trap_Ht	on the ground or elevated off ground
